# Supplementary material for: Genome-wide association and RNA-seq analyses identify loci for pod orientation in rapeseed (Brassica napus)
Source: Front Plant Sci. 2023 Jan 13;13:1097534. doi: 10.3389/fpls.2022.1097534 (PMC9880488; doi:10.3389/fpls.2022.1097534)
Supplement: Supplementary file 2 [file Table_1.xlsx]

## Sheet: Supplementary Table 1
Dataset S1 Statistics of genotype data
subgenome	SNP number	rate	genomesize
A subgenome	8878	0.4144	238.13M
C subgenome	12548	0.5856	405.53M

## Sheet: Supplementary Table 2
Dataset S2 Average distance when LD coefficient of each chromosome
Chr	R^2(bp)=0.5	R^2(Mp)=0.2
A chromosome	424442	0.6
C chromosome	2.51335e+06	3.6
LD decay across A and C subgenomes	1.4689e+06	2.1

## Sheet: Supplementary Table 3
Dataset S3 SNP makers for angle-related traits in 136 Brassica napus accessions identified by Tassel v5.0
Traita	Maker	Chrb	Posc	Allelicd	−log10Pe	R2 (%)f
	Bn-A02-p7534591	A02	6976965	A/G	4.19714	0.03575
	Bn-A02-p8720739	A02	8205270	A/G	4.9189	0.0422
	Bn-A02-p9684927	A02	9210358	A/G	5.1892	0.04471
APR	Bn-A02-p9706613	A02	9231713	G/A	5.25549	0.04471
	Bn-A02-p11454658	A02	11200845	G/A	4.52918	0.04034
	Bn-scaff_16614_1-p1365100	A03	912236	G/A	4.32053	0.03772
	Bn-scaff_17725_1-p505212	C02	14417291	G/A	4.9475	0.0426
	Bn-A02-p8925092	C02	8409058	A/G	4.92409	0.04181
	Bn-A10-p15817344	C02	24753614	G/A	4.45133	0.03769
	Bn-scaff_17441_3-p161657	A05	54278198	A/C	4.11398	0.15809
	Bn-scaff_17441_3-p165957	A05	54280206	G/A	4.32077	0.16783
APP	Bn-A10-p16522658	A10	25459753	G/A	4.78614	0.19468
	Bn-scaff_17441_3-p68051	C05	54171343	G/A	4.05097	0.15656
aAPR, angle of pedicel to raceme; APP: angle of pod to pedicel.
bChr: chromosome.
cThe physical positions of SNP markers based on Brassica napus genome sequences from BnPIR(http://cbi.hzau.edu.cn/bnapus/index.php).
dAlleles corresponding to SNP.
eThe log value of P-values which were calculated by Tassel v5.0.
fPercentage of phenotypic variance explained by SNP from the results of Tassel v5.0.
gLocation for measuring traits.

## Sheet: Supplementary Table 4
Dataset S4 Difference test of peak SNP alleles corresponding to phenotype
Trait	Peak SNP	Alleles	Mann-Whitney U test	Significant
APR	Bn-A02-p9706613	AA-AG	0.028	*
		AA-GG	0.031	*
		AG-GG	0.074
	Bn-scaff_17725_1-p505212	AA-AG	0.027	*
		AA-GG	0.005	**
		AG-GG	0.402
APP	Bn-scaff_17441_3-p165957	AA-AG	0	**
		AA-GG	0	**
		AG-GG	0.037	*
	Bn-scaff_17441_3-p68051	AA-AG	0	**
		AA-GG	0	**
		AG-GG	0.056

## Sheet: Supplementary Table 5
Dataset S5 Extreme material information
	APR	APP	Pod Orientation
9319	59	160	inclined
ZS11	90	170	flat

## Sheet: Supplementary Table 6
Dataset S6 Difference candidate genes between ZS11 and 9319
GeneID	Chromosome	FDR	NR_def
BnaC02G0089300ZS	C02	2.06e-54	E3 ubiquitin-protein ligase MIEL1-like isoform X3 [Brassica napus]
BnaA02G0109600ZS	A02	3.19e-49	phosphoinositide phospholipase C 1 isoform X1 [Brassica napus]
BnaC02G0035000ZS	C02	7.73e-49	protein EXORDIUM-like 4 [Brassica napus]
BnaC02G0164500ZS	C02	6e-42	PREDICTED: thiamine thiazole synthase, chloroplastic-like [Brassica oleracea var. oleracea]
BnaA02G0104900ZS	A02	1.96e-40
BnaC02G0124300ZS	C02	4.86e-39	hypothetical protein F2Q69_00019283, partial [Brassica cretica]
BnaC02G0127300ZS	C02	9.73e-39	E3 ubiquitin-protein ligase RDUF2-like [Brassica napus]
BnaC02G0144400ZS	C02	3.36e-37	xyloglucan endotransglucosylase/hydrolase protein 22-like [Brassica napus]
BnaA02G0117000ZS	A02	5.48e-36	xyloglucan endotransglucosylase/hydrolase protein 22 [Brassica napus]
BnaC02G0087800ZS	C02	1.22e-35	PREDICTED: G-type lectin S-receptor-like serine/threonine-protein kinase At1g67520 [Brassica oleracea var. oleracea]
BnaC02G0106800ZS	C02	2.61e-35	SNF1-related protein kinase regulatory subunit beta-1-like [Brassica napus]
BnaC02G0106700ZS	C02	1.97e-31	la-related protein 1A-like [Brassica napus]
BnaC02G0106700ZS	C02	1.97e-31	la-related protein 1A-like [Brassica napus]
BnaA02G0110300ZS	A02	7.04e-31	exocyst complex component EXO70B1-like [Brassica napus]
BnaA02G0161600ZS	A02	3e-30	glycine-rich cell wall structural protein 1-like isoform X1 [Brassica napus]
BnaC02G0108200ZS	C02	1.24e-29	PREDICTED: chaperone protein dnaJ 3 [Brassica oleracea var. oleracea]
BnaA02G0161800ZS	A02	1.16e-28	uncharacterized protein LOC106433029 isoform X1 [Brassica napus]
BnaA02G0160200ZS	A02	1.71e-28	uncharacterized protein LOC106392549 [Brassica napus]
BnaA02G0136100ZS	A02	3.69e-28	BnaA02g09980D [Brassica napus]
BnaA02G0186900ZS	A02	9.65e-28	hypothetical protein BRARA_B01903 [Brassica rapa]
BnaA02G0114600ZS	A02	6.34e-27	hypothetical protein BRARA_B01182 [Brassica rapa]
BnaA02G0141200ZS	A02	6.69e-27	uncharacterized protein LOC106391729 [Brassica napus]
BnaC02G0107100ZS	C02	6.79e-27	cytokinin dehydrogenase 7-like [Brassica napus]
BnaA02G0191100ZS	A02	5.34e-26	BnaC02g20340D [Brassica napus]
BnaC02G0102900ZS	C02	1.29e-25	hypothetical protein BRARA_D01087 [Brassica rapa]
BnaC02G0200600ZS	C02	5.89e-25	protein FLOWERING LOCUS T [Brassica rapa]
BnaA02G0208700ZS	A02	3.86e-24	uncharacterized protein LOC106381359 [Brassica napus]
BnaA02G0155800ZS	A02	5.38e-23	uncharacterized protein BNAA02G12010D [Brassica napus]
BnaA02G0109100ZS	A02	2.3e-22	SMR domain-containing protein At5g58720-like isoform X3 [Brassica napus]
BnaA02G0171200ZS	A02	3.18e-22	probable LRR receptor-like serine/threonine-protein kinase At1g56130 isoform X1 [Brassica napus]
BnaA02G0102600ZS	A02	1.75e-21	hypothetical protein F2Q70_00003435 [Brassica cretica]
BnaA02G0112500ZS	A02	2.71e-21	phototropin-2-like isoform X1 [Brassica napus]
BnaA02G0112500ZS	A02	2.71e-21	phototropin-2-like isoform X1 [Brassica napus]
BnaA02G0112500ZS	A02	2.71e-21	phototropin-2-like isoform X1 [Brassica napus]
BnaC02G0108100ZS	C02	4.06e-21	replication factor C subunit 1-like [Brassica napus]
BnaC02G0108100ZS	C02	4.06e-21	replication factor C subunit 1-like [Brassica napus]
BnaA02G0179600ZS	A02	7.2e-21	uncharacterized protein LOC106393526 [Brassica napus]
BnaA02G0099100ZS	A02	5.61e-20	elongation factor 1-alpha 1 isoform X1 [Brassica napus]
BnaA02G0173600ZS	A02	1.85e-19	probable protein phosphatase 2C 15 [Brassica napus]
BnaA02G0132900ZS	A02	2.4e-19	calcium-binding protein PBP1-like [Brassica napus]
BnaA02G0187600ZS	A02	5.75e-19	beta carbonic anhydrase 3 isoform X1 [Brassica rapa]
BnaC02G0148100ZS	C02	1.54e-18	BnaC02g11800D [Brassica napus]
BnaC02G0109300ZS	C02	1.74e-18	probable CCR4-associated factor 1 homolog 11 [Brassica napus]
BnaC02G0139700ZS	C02	3.15e-18	PREDICTED: uncharacterized protein LOC106324932 [Brassica oleracea var. oleracea]
BnaC02G0107200ZS	C02	3.91e-18	PREDICTED: uncharacterized protein LOC106324809 [Brassica oleracea var. oleracea]
BnaC02G0188400ZS	C02	4.16e-18	PREDICTED: BAG family molecular chaperone regulator 1-like isoform X1 [Brassica oleracea var. oleracea]
BnaC02G0120800ZS	C02	7.8e-18	dof zinc finger protein DOF5.3-like [Brassica napus]
BnaA02G0138900ZS	A02	1.14e-17	uncharacterized protein LOC103852029 [Brassica rapa]
BnaA02G0133100ZS	A02	7.16e-17	universal stress protein PHOS32 [Brassica rapa]
BnaA02G0139100ZS	A02	1.9e-16	zinc finger protein CONSTANS-LIKE 9-like isoform X1 [Brassica napus]
BnaA02G0209600ZS	A02	2.67e-16	peptidyl-prolyl cis-trans isomerase CYP26-2, chloroplastic-like [Brassica napus]
BnaA02G0209000ZS	A02	7.37e-16	uridine-cytidine kinase C-like isoform X2 [Brassica napus]
BnaC02G0108400ZS	C02	7.51e-16	protein FAF-like, chloroplastic [Brassica napus]
BnaA02G0139400ZS	A02	1.08e-15	unnamed protein product [Brassica oleracea]
BnaA02G0138500ZS	A02	1.48e-15	cytochrome b5 [Brassica rapa]
BnaC02G0067000ZS	C02	1.67e-15	PREDICTED: homeobox-leucine zipper protein HAT7 [Brassica oleracea var. oleracea]
BnaA02G0189800ZS	A02	2.19e-15	hypothetical protein F2Q68_00008787 [Brassica cretica]
BnaC02G0108000ZS	C02	2.38e-15	E3 ubiquitin-protein ligase RHF2A-like isoform X2 [Brassica napus]
BnaA02G0120800ZS	A02	2.9e-15	cytokinin dehydrogenase 3 [Brassica rapa]
BnaC02G0197600ZS	C02	3.58e-15	protein CDI [Brassica napus]
BnaC02G0139800ZS	C02	7.03e-15	uncharacterized protein LOC111202863 [Brassica napus]
BnaA02G0100800ZS	A02	8.7e-15	laccase-17 isoform X1 [Brassica napus]
BnaC02G0041100ZS	C02	9.14e-15	uncharacterized protein LOC106417941 [Brassica napus]
BnaA02G0184300ZS	A02	1e-14	hypersensitive-induced response protein 2 [Brassica rapa]
BnaA02G0176100ZS	A02	1.35e-14	PREDICTED: mRNA turnover protein 4 homolog [Raphanus sativus]
BnaC02G0073000ZS	C02	1.7e-14	BnaC02g06430D [Brassica napus]
BnaC02G0052700ZS	C02	2.62e-14	PREDICTED: callose synthase 3 [Brassica oleracea var. oleracea]
BnaC02G0077000ZS	C02	2.94e-14	probable LRR receptor-like serine/threonine-protein kinase At5g16900 [Brassica napus]
BnaC02G0064800ZS	C02	3.88e-14	PREDICTED: beta carbonic anhydrase 2, chloroplastic [Brassica oleracea var. oleracea]
BnaC02G0090800ZS	C02	6.79e-14	PREDICTED: RNA-binding protein cabeza-like [Brassica oleracea var. oleracea]
BnaC02G0107800ZS	C02	7.31e-14	outer envelope protein 61 [Eutrema salsugineum]
BnaC02G0176300ZS	C02	1.36e-13	uncharacterized protein LOC106404572 [Brassica napus]
BnaC02G0088600ZS	C02	1.64e-13	GTP-binding protein OBGC, chloroplastic [Brassica napus]
BnaA02G0171300ZS	A02	1.71e-13	helicase sen1 isoform X3 [Brassica rapa]
BnaA02G0171300ZS	A02	1.71e-13	helicase sen1 isoform X3 [Brassica rapa]
BnaC02G0118000ZS	C02	1.98e-13	unnamed protein product [Brassica oleracea]
BnaA02G0175700ZS	A02	4.25e-13	transcription factor HHO2-like [Brassica napus]
BnaA02G0158300ZS	A02	5.13e-13	microsomal glutathione S-transferase 3 [Brassica rapa]
BnaA02G0111400ZS	A02	1.05e-12	probable inactive receptor kinase At5g58300 [Brassica napus]
BnaC02G0183900ZS	C02	1.25e-12	salicylate/benzoate carboxyl methyltransferase-like isoform X1 [Brassica napus]
BnaC02G0114100ZS	C02	1.41e-12	hypothetical protein F2Q70_00020871 [Brassica cretica]
BnaC02G0201600ZS	C02	1.42e-12	NDR1/HIN1-like protein 6 [Brassica napus]
BnaC02G0085900ZS	C02	1.55e-12	uncharacterized protein LOC106379218 [Brassica napus]
BnaA02G0142800ZS	A02	1.66e-12	plastidial pyruvate kinase 2 [Brassica rapa]
BnaC02G0167100ZS	C02	2.22e-12	universal stress protein PHOS32 [Brassica napus]
BnaA02G0174500ZS	A02	2.43e-12	zinc finger protein CONSTANS-LIKE 6-like [Brassica napus]
BnaC02G0008500ZS	C02	2.77e-12	laccase-11-like [Brassica napus]
BnaC02G0101500ZS	C02	3.42e-12	hypothetical protein BRARA_B00883 [Brassica rapa]
BnaA02G0181500ZS	A02	3.69e-12	hypothetical protein BRARA_B01859 [Brassica rapa]
BnaC02G0100100ZS	C02	4.62e-12	uncharacterized protein BNAA02G04750D [Brassica napus]
BnaC02G0119800ZS	C02	5.57e-12	unnamed protein product, partial [Brassica rapa]
BnaC02G0000400ZS	C02	6.13e-12	hypothetical protein F2Q70_00013947 [Brassica cretica]
BnaC02G0015500ZS	C02	6.7e-12	metacaspase-9 [Brassica napus]
BnaA02G0166600ZS	A02	7.71e-12	BnaA02g13170D [Brassica napus]
BnaC02G0166300ZS	C02	7.82e-12	uncharacterized protein LOC106420924 [Brassica napus]
BnaA02G0208900ZS	A02	9.61e-12	protein DENND6A [Brassica rapa]
BnaA02G0207100ZS	A02	1.05e-11	nudix hydrolase 21, chloroplastic [Brassica rapa]
BnaC02G0120000ZS	C02	1.06e-11	elongation factor 1-alpha 1 isoform X1 [Brassica napus]
BnaC02G0003300ZS	C02	1.08e-11	uncharacterized acetyltransferase At3g50280-like [Brassica napus]
BnaA02G0209400ZS	A02	1.27e-11	hypothetical protein BRARA_B02103 [Brassica rapa]
BnaC02G0189800ZS	C02	1.38e-11	peroxidase 66 isoform X2 [Brassica napus]
BnaA02G0181600ZS	A02	1.39e-11	hypothetical protein BRARA_B01859 [Brassica rapa]
BnaA02G0190100ZS	A02	1.45e-11	protein TIFY 7 isoform X2 [Brassica rapa]
BnaC02G0118300ZS	C02	1.89e-11	*
BnaC02G0150500ZS	C02	2.36e-11	PREDICTED: beta-galactosidase 4-like [Brassica oleracea var. oleracea]
BnaC02G0146000ZS	C02	2.58e-11	LOW QUALITY PROTEIN: uncharacterized protein LOC106452558 [Brassica napus]
BnaA02G0138600ZS	A02	2.84e-11	BnaA02g10230D [Brassica napus]
BnaC02G0181400ZS	C02	3.04e-11	PREDICTED: uncharacterized protein LOC106325921 [Brassica oleracea var. oleracea]
BnaA02G0197500ZS	A02	3.17e-11	O-acyltransferase WSD1-like [Brassica napus]
BnaA02G0181400ZS	A02	3.33e-11	unnamed protein product [Brassica rapa]
BnaA02G0181400ZS	A02	3.33e-11	unnamed protein product [Brassica rapa]
BnaC02G0075000ZS	C02	3.74e-11	PREDICTED: glutamine synthetase cytosolic isozyme 1-4-like [Brassica oleracea var. oleracea]
BnaC02G0014000ZS	C02	4.8e-11	hypothetical protein F2Q69_00018360 [Brassica cretica]
BnaA02G0209900ZS	A02	4.98e-11	protein LONGIFOLIA 1-like isoform X2 [Brassica napus]
BnaA02G0209900ZS	A02	4.98e-11	protein LONGIFOLIA 1-like isoform X2 [Brassica napus]
BnaA02G0209900ZS	A02	4.98e-11	protein LONGIFOLIA 1-like isoform X2 [Brassica napus]
BnaC02G0184000ZS	C02	5.57e-11	salicylate/benzoate carboxyl methyltransferase-like isoform X1 [Brassica napus]
BnaA02G0171800ZS	A02	5.76e-11	BnaA02g13670D [Brassica napus]
BnaA02G0169200ZS	A02	6.68e-11	unnamed protein product [Brassica rapa]
BnaC02G0058900ZS	C02	6.73e-11	protein ELC-like, partial [Brassica napus]
BnaC02G0183100ZS	C02	7.11e-11	unnamed protein product [Brassica oleracea]
BnaC02G0049600ZS	C02	7.85e-11	U-box domain-containing protein 52-like isoform X1 [Brassica napus]
BnaC02G0049600ZS	C02	7.85e-11	U-box domain-containing protein 52-like isoform X1 [Brassica napus]
BnaC02G0100800ZS	C02	1.01e-10	40S ribosomal protein S8-1-like [Brassica napus]
BnaC02G0014200ZS	C02	1.12e-10	uncharacterized protein At5g03900, chloroplastic-like [Brassica napus]
BnaA02G0113600ZS	A02	1.48e-10	glycerophosphodiester phosphodiesterase GDPDL7 [Brassica rapa]
BnaA02G0143600ZS	A02	1.59e-10	notchless protein homolog [Brassica napus]
BnaA02G0147200ZS	A02	1.86e-10	traB domain-containing protein-like [Brassica napus]
BnaC02G0110800ZS	C02	2.06e-10	putative fatty acyl-CoA reductase 7 isoform X2 [Brassica napus]
BnaA02G0156900ZS	A02	2.23e-10	protein FLOWERING LOCUS T [Brassica napus]
BnaA02G0149000ZS	A02	2.84e-10	40S ribosomal protein S20-1 [Brassica rapa]
BnaC02G0087500ZS	C02	2.86e-10	PREDICTED: uncharacterized protein LOC106323246 [Brassica oleracea var. oleracea]
BnaA02G0107600ZS	A02	2.93e-10	mitochondrial uncoupling protein 2-like [Brassica napus]
BnaA02G0128600ZS	A02	3.21e-10	V-type proton ATPase subunit e1 [Brassica rapa]
BnaC02G0102600ZS	C02	3.28e-10	germin-like protein 1 [Brassica rapa]
BnaC02G0112700ZS	C02	3.53e-10	unnamed protein product, partial [Brassica oleracea]
BnaA02G0162300ZS	A02	4.31e-10	LEAF RUST 10 DISEASE-RESISTANCE LOCUS RECEPTOR-LIKE PROTEIN KINASE-like 2.5 [Brassica napus]
BnaC02G0069200ZS	C02	6.09e-10	PREDICTED: nipped-B-like protein isoform X1 [Brassica oleracea var. oleracea]
BnaC02G0069200ZS	C02	6.09e-10	PREDICTED: nipped-B-like protein isoform X1 [Brassica oleracea var. oleracea]
BnaC02G0069200ZS	C02	6.09e-10	PREDICTED: nipped-B-like protein isoform X1 [Brassica oleracea var. oleracea]
BnaC02G0069200ZS	C02	6.09e-10	PREDICTED: nipped-B-like protein isoform X1 [Brassica oleracea var. oleracea]
BnaC02G0069200ZS	C02	6.09e-10	PREDICTED: nipped-B-like protein isoform X1 [Brassica oleracea var. oleracea]
BnaA02G0139900ZS	A02	6.31e-10	ubiquitin-conjugating enzyme E2 10 [Brassica rapa]
BnaA02G0101500ZS	A02	7.06e-10	BnaA02g06680D [Brassica napus]
BnaC02G0058000ZS	C02	8.04e-10	PREDICTED: RNA polymerase sigma factor sigD, chloroplastic [Brassica oleracea var. oleracea]
BnaC02G0077900ZS	C02	8.2e-10	hypothetical protein F2Q69_00018926 [Brassica cretica]
BnaC02G0043200ZS	C02	8.78e-10	homeobox protein knotted-1-like 4 isoform X1 [Brassica napus]
BnaC02G0195700ZS	C02	8.85e-10	unnamed protein product [Brassica oleracea]
BnaA02G0178500ZS	A02	1.09e-09	pentatricopeptide repeat-containing protein At1g68980, mitochondrial-like [Brassica napus]
BnaC02G0138500ZS	C02	1.15e-09	glycerophosphodiester phosphodiesterase GDPDL6 [Brassica napus]
BnaA02G0106000ZS	A02	1.64e-09	non-specific lipid-transfer protein 4 [Brassica rapa]
BnaA02G0175600ZS	A02	1.87e-09	ATP-dependent Clp protease adapter protein CLPS1, chloroplastic [Brassica rapa]
BnaA02G0103800ZS	A02	2.12e-09	receptor-like protein kinase At5g59670 [Brassica napus]
BnaC02G0079400ZS	C02	2.95e-09	unnamed protein product [Brassica oleracea]
BnaC02G0176000ZS	C02	3.29e-09	uncharacterized protein LOC106379299 [Brassica napus]
BnaC02G0172000ZS	C02	3.5e-09	PREDICTED: ribosomal protein L11 methyltransferase [Brassica oleracea var. oleracea]
BnaC02G0135100ZS	C02	3.54e-09	exocyst complex component EXO70B1 [Brassica napus]
BnaA02G0098100ZS	A02	3.73e-09	BnaA02g06220D [Brassica napus]
BnaA02G0175100ZS	A02	3.8e-09	protein NRT1/ PTR FAMILY 3.1 [Brassica rapa]
BnaC02G0108800ZS	C02	4.1e-09	GPI mannosyltransferase 1 isoform X1 [Brassica napus]
BnaA02G0145600ZS	A02	4.34e-09	kinesin heavy chain-like isoform X1 [Brassica napus]
BnaA02G0136600ZS	A02	4.38e-09	protein RICE SALT SENSITIVE 3 isoform X1 [Brassica rapa]
BnaC02G0100300ZS	C02	5.16e-09	blue copper protein-like [Brassica rapa]
BnaC02G0175200ZS	C02	6.19e-09	auxin-responsive protein SAUR32-like [Brassica napus]
BnaA02G0179800ZS	A02	6.47e-09	serine/threonine-protein kinase hippo-like [Brassica napus]
BnaC02G0103000ZS	C02	6.67e-09	germin-like protein 1 [Brassica rapa]
BnaA02G0101600ZS	A02	7.28e-09	PREDICTED: actin-depolymerizing factor 4-like isoform X1 [Raphanus sativus]
BnaC02G0136400ZS	C02	7.89e-09	methylesterase 18-like [Brassica napus]
BnaA02G0184800ZS	A02	8.22e-09	uncharacterized protein LOC117131913 [Brassica rapa]
BnaC02G0080000ZS	C02	9.09e-09	PREDICTED: ADP,ATP carrier protein ER-ANT1-like [Brassica oleracea var. oleracea]
BnaC02G0135500ZS	C02	9.47e-09	pre-mRNA-splicing factor ATP-dependent RNA helicase DEAH10-like isoform X1 [Brassica napus]
BnaC02G0087700ZS	C02	1.06e-08	PREDICTED: uncharacterized protein LOC106323237 [Brassica oleracea var. oleracea]
BnaA02G0147900ZS	A02	1.1e-08	peroxidase 66 [Brassica rapa]
BnaC02G0116000ZS	C02	1.18e-08	hypothetical protein F2Q68_00007737 [Brassica cretica]
BnaA02G0133900ZS	A02	1.58e-08	probable ADP-ribosylation factor GTPase-activating protein AGD5 [Brassica napus]
BnaA02G0194500ZS	A02	1.76e-08	hypothetical protein BRARA_B01964 [Brassica rapa]
BnaC02G0053900ZS	C02	2e-08	GEM-like protein 5 [Brassica napus]
BnaA02G0099400ZS	A02	2.01e-08	exonuclease V, chloroplastic isoform X1 [Brassica rapa]
BnaC02G0147900ZS	C02	2.22e-08	transcription factor bHLH35 isoform X3 [Brassica napus]
BnaC02G0013500ZS	C02	2.46e-08	uncharacterized protein LOC106422794 [Brassica napus]
BnaA02G0203600ZS	A02	3.54e-08	uncharacterized protein LOC106399614 isoform X1 [Brassica napus]
BnaC02G0058600ZS	C02	3.54e-08	PREDICTED: pheophytinase, chloroplastic-like [Brassica oleracea var. oleracea]
BnaA02G0106900ZS	A02	3.62e-08	ras-related protein RABA2d [Brassica rapa]
BnaC02G0175500ZS	C02	4.38e-08	unnamed protein product [Brassica rapa]
BnaC02G0080800ZS	C02	4.79e-08	BnaC02g44170D [Brassica napus]
BnaC02G0134900ZS	C02	4.94e-08	transcription initiation factor TFIID subunit 15b-like [Brassica napus]
BnaA02G0186800ZS	A02	5.12e-08	PREDICTED: LOW QUALITY PROTEIN: probable alpha,alpha-trehalose-phosphate synthase [UDP-forming] 8 [Brassica oleracea var. oleracea]
BnaA02G0186800ZS	A02	5.12e-08	PREDICTED: LOW QUALITY PROTEIN: probable alpha,alpha-trehalose-phosphate synthase [UDP-forming] 8 [Brassica oleracea var. oleracea]
BnaC02G0093700ZS	C02	5.2e-08	BnaCnng42660D [Brassica napus]
BnaA02G0139800ZS	A02	5.58e-08	myosin IB heavy chain [Brassica rapa]
BnaA02G0182700ZS	A02	5.75e-08	zinc-finger homeodomain protein 11 [Brassica rapa]
BnaA02G0200800ZS	A02	8.61e-08	lipoxygenase 4, chloroplastic [Brassica rapa]
BnaC02G0118700ZS	C02	8.75e-08	auxin response factor 4 isoform X1 [Eutrema salsugineum]
BnaC02G0027800ZS	C02	9.19e-08	PREDICTED: probable pectinesterase 50 [Brassica oleracea var. oleracea]
BnaA02G0165500ZS	A02	1.01e-07	calmodulin-binding transcription activator 4-like [Brassica napus]
BnaA02G0165500ZS	A02	1.01e-07	calmodulin-binding transcription activator 4-like [Brassica napus]
BnaA02G0165500ZS	A02	1.01e-07	calmodulin-binding transcription activator 4-like [Brassica napus]
BnaA02G0165500ZS	A02	1.01e-07	calmodulin-binding transcription activator 4-like [Brassica napus]
BnaA02G0180800ZS	A02	1.01e-07	protein GDAP2 homolog [Brassica rapa]
BnaA02G0145100ZS	A02	1.22e-07	mediator of RNA polymerase II transcription subunit 36a-like [Brassica napus]
BnaC02G0104600ZS	C02	1.3e-07	T-complex protein 1 subunit beta [Brassica rapa]
BnaA02G0137000ZS	A02	1.39e-07	probable bifunctional methylthioribulose-1-phosphate dehydratase/enolase-phosphatase E1 [Brassica rapa]
BnaC02G0121600ZS	C02	1.49e-07	PREDICTED: BTB/POZ domain-containing protein At5g60050 [Brassica oleracea var. oleracea]
BnaC02G0052000ZS	C02	1.54e-07	zinc finger CCCH domain-containing protein 56-like [Brassica napus]
BnaC02G0122900ZS	C02	1.64e-07	PREDICTED: actin-depolymerizing factor 4-like isoform X1 [Raphanus sativus]
BnaC02G0102400ZS	C02	1.75e-07	RING-box protein 1a [Brassica rapa]
BnaA02G0171000ZS	A02	1.97e-07	putative clathrin assembly protein At1g68110 [Brassica napus]
BnaC02G0112000ZS	C02	1.98e-07	probable WRKY transcription factor 38 [Brassica napus]
BnaC02G0135700ZS	C02	3.28e-07	CBL-interacting serine/threonine-protein kinase 10-like [Brassica napus]
BnaA02G0135000ZS	A02	3.57e-07	uncharacterized calcium-binding protein At1g02270-like [Brassica napus]
BnaA02G0106500ZS	A02	3.66e-07	D-inositol 3-phosphate glycosyltransferase [Brassica rapa]
BnaC02G0017900ZS	C02	3.98e-07	uncharacterized protein LOC106380855 isoform X1 [Brassica napus]
BnaA02G0152500ZS	A02	4.05e-07	eukaryotic translation initiation factor 3 subunit C [Brassica napus]
BnaA02G0152500ZS	A02	4.05e-07	eukaryotic translation initiation factor 3 subunit C [Brassica napus]
BnaA02G0152500ZS	A02	4.05e-07	eukaryotic translation initiation factor 3 subunit C [Brassica napus]
BnaA02G0151700ZS	A02	4.16e-07	beta-taxilin-like isoform X2 [Brassica napus]
BnaA02G0136700ZS	A02	4.87e-07	phytosulfokine receptor 2-like [Brassica napus]
BnaC02G0073500ZS	C02	5.36e-07	acetolactate synthase small subunit 1, chloroplastic isoform X1 [Brassica napus]
BnaC02G0088000ZS	C02	5.5e-07	PREDICTED: inositol phosphorylceramide glucuronosyltransferase 1-like isoform X1 [Brassica oleracea var. oleracea]
BnaA02G0190400ZS	A02	5.54e-07	putative receptor-like protein kinase At4g00960 isoform X1 [Brassica rapa]
BnaA02G0162900ZS	A02	5.91e-07	uncharacterized protein LOC103852360 [Brassica rapa]
BnaA02G0162900ZS	A02	5.91e-07	uncharacterized protein LOC103852360 [Brassica rapa]
BnaC02G0165500ZS	C02	6.15e-07	50S ribosomal protein L24, chloroplastic [Brassica napus]
BnaA02G0176000ZS	A02	6.45e-07	hypothetical protein BRARA_B01811 [Brassica rapa]
BnaA02G0176000ZS	A02	6.45e-07	hypothetical protein BRARA_B01811 [Brassica rapa]
BnaA02G0141300ZS	A02	6.74e-07	cyclic nucleotide-gated ion channel 1 [Brassica rapa]
BnaA02G0190600ZS	A02	6.76e-07	NAD(P)H-quinone oxidoreductase subunit L, chloroplastic [Brassica rapa]
BnaC02G0070400ZS	C02	7.89e-07	protein furry homolog [Brassica napus]
BnaC02G0158700ZS	C02	8.02e-07	unnamed protein product [Brassica oleracea]
BnaC02G0168300ZS	C02	8.37e-07	hypothetical protein F2Q69_00019608 [Brassica cretica]
BnaC02G0108600ZS	C02	8.77e-07	unnamed protein product [Brassica oleracea]
BnaA02G0151000ZS	A02	9.3e-07	polyadenylate-binding protein 1 [Brassica rapa]
BnaA02G0187800ZS	A02	9.36e-07	hypothetical protein F2Q68_00030816 [Brassica cretica]
BnaC02G0033600ZS	C02	9.56e-07	ultraviolet-B receptor UVR8-like isoform X1 [Brassica napus]
BnaA02G0103200ZS	A02	1.1e-06	exocyst complex component EXO70H1-like [Brassica napus]
BnaC02G0200800ZS	C02	1.19e-06	PREDICTED: enoyl-CoA delta isomerase 1, peroxisomal [Brassica oleracea var. oleracea]
BnaC02G0101800ZS	C02	1.2e-06	myosin-17 [Brassica rapa]
BnaC02G0110200ZS	C02	1.2e-06	vesicle-associated membrane protein 714 [Brassica napus]
BnaC02G0115000ZS	C02	1.21e-06	lysosomal Pro-X carboxypeptidase-like [Brassica napus]
BnaC02G0014300ZS	C02	1.38e-06	iron-sulfur assembly protein IscA-like 2, mitochondrial [Brassica napus]
BnaC02G0100200ZS	C02	1.43e-06	nuclear pore complex protein NUP1-like [Brassica napus]
BnaC02G0100200ZS	C02	1.43e-06	nuclear pore complex protein NUP1-like [Brassica napus]
BnaA02G0150400ZS	A02	1.58e-06	unnamed protein product [Brassica rapa]
BnaC02G0094000ZS	C02	1.66e-06	PREDICTED: rhodanese-like/PpiC domain-containing protein 12 [Brassica oleracea var. oleracea]
BnaC02G0090200ZS	C02	1.68e-06	receptor-like cytosolic serine/threonine-protein kinase RBK2 [Brassica napus]
BnaA02G0114700ZS	A02	1.7e-06	uncharacterized protein LOC106387804 [Brassica napus]
BnaA02G0148800ZS	A02	1.72e-06	protein YLS7 [Brassica rapa]
BnaA02G0163600ZS	A02	1.72e-06	protein ABA DEFICIENT 4, chloroplastic [Brassica rapa]
BnaC02G0014700ZS	C02	2.1e-06	PREDICTED: triacylglycerol lipase SDP1-like [Brassica oleracea var. oleracea]
BnaA02G0105600ZS	A02	2.22e-06	PREDICTED: actin-12-like [Brassica oleracea var. oleracea]
BnaC02G0036000ZS	C02	2.58e-06	malate dehydrogenase 1, glyoxysomal [Brassica napus]
BnaC02G0078200ZS	C02	2.66e-06	PREDICTED: nitrilase 2-like [Brassica oleracea var. oleracea]
BnaA02G0129100ZS	A02	3.38e-06	glucan endo-1,3-beta-glucosidase 13 [Brassica rapa]
BnaA02G0177400ZS	A02	3.39e-06	hypothetical protein DY000_02015397 [Brassica cretica]
BnaA02G0135300ZS	A02	3.44e-06	BnaA02g09870D [Brassica napus]
BnaC02G0125100ZS	C02	3.46e-06	exocyst complex component EXO70H1-like [Brassica napus]
BnaA02G0120100ZS	A02	3.53e-06	caskin-1 [Brassica rapa]
BnaA02G0141000ZS	A02	3.92e-06	ATP-dependent zinc metalloprotease FTSH 11, chloroplastic/mitochondrial [Brassica napus]
BnaC02G0099700ZS	C02	4.12e-06	uncharacterized protein BNAA02G04710D [Brassica napus]
BnaC02G0040600ZS	C02	4.33e-06	hypothetical protein F2Q69_00018663 [Brassica cretica]
BnaC02G0071300ZS	C02	4.5e-06	unnamed protein product, partial [Brassica oleracea]
BnaA02G0184700ZS	A02	5.26e-06	uncharacterized protein LOC111206933 [Brassica napus]
BnaA02G0143400ZS	A02	5.39e-06	probable NADH dehydrogenase [ubiquinone] 1 alpha subcomplex subunit 5, mitochondrial [Brassica rapa]
BnaA02G0187500ZS	A02	5.48e-06	protein NUCLEAR FUSION DEFECTIVE 6, chloroplastic/mitochondrial-like [Brassica napus]
BnaC02G0092700ZS	C02	5.83e-06	PREDICTED: glucose-1-phosphate adenylyltransferase large subunit 1, chloroplastic-like [Brassica oleracea var. oleracea]
BnaC02G0126100ZS	C02	5.97e-06	receptor-like protein kinase At5g59670 isoform X1 [Brassica napus]
BnaC02G0126100ZS	C02	5.97e-06	receptor-like protein kinase At5g59670 isoform X1 [Brassica napus]
BnaC02G0137800ZS	C02	6.26e-06	phototropin-2-like isoform X1 [Brassica napus]
BnaA02G0134000ZS	A02	6.27e-06	cytochrome c-type biogenesis ccda-like chloroplastic protein [Brassica napus]
BnaC02G0034000ZS	C02	6.32e-06	unnamed protein product, partial [Brassica oleracea]
BnaA02G0116000ZS	A02	6.71e-06	protein SUPPRESSOR OF MAX2 1-like [Brassica napus]
BnaC02G0030000ZS	C02	6.83e-06	hypothetical protein F2Q68_00007165 [Brassica cretica]
BnaC02G0030800ZS	C02	8.62e-06	H/ACA ribonucleoprotein complex subunit 2-like protein [Brassica napus]
BnaC02G0078600ZS	C02	9.08e-06	PREDICTED: glutathione S-transferase F12 [Brassica oleracea var. oleracea]
BnaA02G0141500ZS	A02	9.12e-06	RING-H2 finger protein ATL20-like isoform X1 [Brassica napus]
BnaC02G0086700ZS	C02	9.39e-06	vesicle transport v-SNARE 12-like [Brassica napus]
BnaA02G0201600ZS	A02	1.01e-05	probable phospholipid-transporting ATPase 5 [Brassica napus]
BnaA02G0206900ZS	A02	1.01e-05	mitogen-activated protein kinase kinase 9-like [Brassica napus]
BnaA02G0110600ZS	A02	1.06e-05	CBL-interacting serine/threonine-protein kinase 10-like [Brassica napus]
BnaA02G0151800ZS	A02	1.07e-05	uncharacterized protein LOC103852178 [Brassica rapa]
BnaC02G0021700ZS	C02	1.23e-05	PREDICTED: WUSCHEL-related homeobox 7-like [Brassica oleracea var. oleracea]
BnaC02G0060100ZS	C02	1.28e-05	hypothetical protein F2Q69_00018797 [Brassica cretica]
BnaC02G0186400ZS	C02	1.42e-05	exocyst complex component EXO70A1 isoform X1 [Brassica rapa]
BnaA02G0151600ZS	A02	1.44e-05	pyruvate dehydrogenase E1 component subunit beta-1, mitochondrial-like [Brassica napus]
BnaA02G0187100ZS	A02	1.44e-05	probable LRR receptor-like serine/threonine-protein kinase At1g56130 [Brassica napus]
BnaC02G0155400ZS	C02	1.48e-05	heat shock protein 90-2-like [Brassica napus]
BnaA02G0119600ZS	A02	1.58e-05	Unknown [Brassica napus]
BnaC02G0149900ZS	C02	1.65e-05	PREDICTED: cytokinin dehydrogenase 3 [Brassica oleracea var. oleracea]
BnaC02G0086400ZS	C02	2.03e-05	general negative regulator of transcription subunit 3 isoform X3 [Arabidopsis lyrata subsp. lyrata]
BnaC02G0042000ZS	C02	2.14e-05	aspartyl protease family protein At5g10770-like [Brassica napus]
BnaA02G0124500ZS	A02	2.23e-05	hypothetical protein F2Q70_00014918 [Brassica cretica]
BnaC02G0145300ZS	C02	2.67e-05	AP2-like ethylene-responsive transcription factor AIL5 isoform X1 [Brassica napus]
BnaA02G0116900ZS	A02	2.73e-05	calmodulin-binding protein 60 B [Brassica napus]
BnaA02G0116900ZS	A02	2.73e-05	calmodulin-binding protein 60 B [Brassica napus]
BnaC02G0075300ZS	C02	2.83e-05	myb-related protein 308-like [Brassica napus]
BnaA02G0186100ZS	A02	2.85e-05	cyclin-D1-1-like [Brassica napus]
BnaC02G0003400ZS	C02	3.31e-05	transcription factor DIVARICATA [Brassica napus]
BnaA02G0183300ZS	A02	3.43e-05	hypothetical protein BRARA_B01875 [Brassica rapa]
BnaA02G0129300ZS	A02	3.46e-05	putative F-box protein At5g55150 isoform X1 [Brassica napus]
BnaA02G0142700ZS	A02	3.49e-05	uncharacterized protein LOC103849111 [Brassica rapa]
BnaA02G0190000ZS	A02	3.54e-05	PREDICTED: cysteine-rich repeat secretory protein 2-like isoform X1 [Brassica oleracea var. oleracea]
BnaC02G0182100ZS	C02	3.78e-05	ABC transporter G family member 8 [Brassica napus]
BnaA02G0121700ZS	A02	3.83e-05	inactive protein kinase SELMODRAFT_444075-like [Brassica napus]
BnaC02G0198200ZS	C02	3.92e-05	ALBINO3-like protein 2, chloroplastic [Brassica napus]
BnaA02G0139700ZS	A02	3.96e-05	unnamed protein product [Brassica rapa]
BnaC02G0165300ZS	C02	3.98e-05	21.7 kDa class VI heat shock protein-like [Brassica napus]
BnaC02G0162000ZS	C02	4.01e-05	formin-like protein 20 isoform X1 [Brassica napus]
BnaC02G0005000ZS	C02	4.19e-05	hypothetical protein BRARA_B00047 [Brassica rapa]
BnaC02G0002500ZS	C02	4.69e-05	uncharacterized protein LOC106345469 [Brassica napus]
BnaA02G0145300ZS	A02	4.73e-05	sec-independent protein translocase protein TATB, chloroplastic-like isoform X3 [Brassica napus]
BnaA02G0200300ZS	A02	4.8e-05	hypothetical protein BRARA_B02029 [Brassica rapa]
BnaC02G0158400ZS	C02	5.08e-05	kinesin-like protein KIN-12F [Brassica napus]
BnaC02G0158400ZS	C02	5.08e-05	kinesin-like protein KIN-12F [Brassica napus]
BnaC02G0116500ZS	C02	5.71e-05	uncharacterized protein LOC106385129 [Brassica napus]
BnaA02G0204200ZS	A02	5.78e-05	inorganic pyrophosphatase 1 [Brassica napus]
BnaA02G0195300ZS	A02	5.81e-05	cytochrome P450 709B1-like isoform X1 [Brassica napus]
BnaA02G0188200ZS	A02	5.84e-05	hypothetical protein F2Q68_00008769, partial [Brassica cretica]
BnaA02G0099500ZS	A02	6.2e-05	thiol protease aleurain [Brassica rapa]
BnaC02G0102100ZS	C02	6.27e-05	BnaA02g04910D [Brassica napus]
BnaC02G0186200ZS	C02	6.78e-05	low-temperature-induced 65 kDa protein-like [Brassica napus]
BnaC02G0186200ZS	C02	6.78e-05	low-temperature-induced 65 kDa protein-like [Brassica napus]
BnaC02G0068100ZS	C02	6.88e-05	PREDICTED: transcription factor MYB34-like [Brassica oleracea var. oleracea]
BnaA02G0159100ZS	A02	6.94e-05	eukaryotic translation initiation factor 3 subunit J-like [Brassica napus]
BnaC02G0123100ZS	C02	7.6e-05	probable histone H2A.7 [Brassica napus]
BnaC02G0023000ZS	C02	7.78e-05	cyclin-B1-2-like [Brassica napus]
BnaA02G0174300ZS	A02	8.02e-05	uncharacterized protein LOC106393069 [Brassica napus]
BnaC02G0121000ZS	C02	8.48e-05	AP2-like ethylene-responsive transcription factor TOE2 isoform X2 [Brassica napus]
BnaC02G0046800ZS	C02	8.92e-05	PREDICTED: L-gulonolactone oxidase 3 [Brassica oleracea var. oleracea]
BnaC02G0182700ZS	C02	9.35e-05	PREDICTED: DNA-directed primase/polymerase protein [Brassica oleracea var. oleracea]
BnaC02G0105300ZS	C02	9.4e-05	uncharacterized protein LOC106425725 [Brassica napus]
BnaA02G0155500ZS	A02	9.96e-05	uncharacterized protein LOC106404928 [Brassica napus]
BnaC02G0058100ZS	C02	0.000107	unnamed protein product [Brassica oleracea]
BnaA02G0162600ZS	A02	0.000109	LEAF RUST 10 DISEASE-RESISTANCE LOCUS RECEPTOR-LIKE PROTEIN KINASE-like 2.4 isoform X1 [Brassica napus]
BnaA02G0129200ZS	A02	0.000112	unnamed protein product, partial [Brassica rapa]
BnaA02G0148300ZS	A02	0.000124	cysteine and histidine-rich domain-containing protein RAR1-like isoform X1 [Brassica napus]
BnaC02G0007200ZS	C02	0.000132	uncharacterized protein LOC106399221 [Brassica napus]
BnaA02G0096500ZS	A02	0.000138	heavy metal-associated isoprenylated plant protein 3 isoform X3 [Brassica rapa]
BnaC02G0142100ZS	C02	0.000141	unnamed protein product [Brassica oleracea]
BnaC02G0142100ZS	C02	0.000141	unnamed protein product [Brassica oleracea]
BnaA02G0161900ZS	A02	0.000142	BnaC02g16950D [Brassica napus]
BnaC02G0043500ZS	C02	0.00015	synaptotagmin-4-like [Brassica napus]
BnaA02G0115400ZS	A02	0.00017	hypothetical protein BRARA_B01190 [Brassica rapa]
BnaC02G0194000ZS	C02	0.00017	uncharacterized protein LOC106361172 isoform X1 [Brassica napus]
BnaC02G0026600ZS	C02	0.000175	probable WRKY transcription factor 26 [Brassica napus]
BnaC02G0115300ZS	C02	0.000177	uncharacterized protein At1g08160-like [Brassica napus]
BnaC02G0107400ZS	C02	0.000179	unnamed protein product [Brassica oleracea]
BnaC02G0150800ZS	C02	0.000191	PREDICTED: GATA transcription factor 21 [Brassica oleracea var. oleracea]
BnaC02G0182200ZS	C02	0.00021	probable NADH dehydrogenase [ubiquinone] 1 alpha subcomplex subunit 5, mitochondrial isoform X1 [Brassica napus]
BnaA02G0136300ZS	A02	0.000211	transcriptional regulator ATRX homolog [Brassica napus]
BnaA02G0155000ZS	A02	0.000211	ALBINO3-like protein 2, chloroplastic [Brassica rapa]
BnaA02G0118100ZS	A02	0.000215	BnaA02g08130D [Brassica napus]
BnaC02G0185100ZS	C02	0.000219	scarecrow-like protein 8 [Brassica napus]
BnaA02G0095700ZS	A02	0.000231	uncharacterized protein At1g08160 [Brassica rapa]
BnaA02G0158800ZS	A02	0.000234	hypothetical protein BRARA_B01634 [Brassica rapa]
BnaC02G0098300ZS	C02	0.000255	unnamed protein product [Brassica oleracea]
BnaA02G0167800ZS	A02	0.000271	DNA polymerase alpha subunit B-like [Brassica napus]
BnaC02G0115700ZS	C02	0.000282	hypothetical protein F2Q68_00007734 [Brassica cretica]
BnaC02G0018500ZS	C02	0.000298	BnaC02g02530D [Brassica napus]
BnaC02G0085500ZS	C02	0.0003	anthranilate phosphoribosyltransferase, chloroplastic [Brassica napus]
BnaA02G0151200ZS	A02	0.000308	succinate dehydrogenase assembly factor 2, mitochondrial-like isoform X1 [Brassica napus]
BnaC02G0113000ZS	C02	0.000321	FBD-associated F-box protein At5g22730-like [Brassica napus]
BnaC02G0113000ZS	C02	0.000321	FBD-associated F-box protein At5g22730-like [Brassica napus]
BnaA02G0188500ZS	A02	0.000325	uncharacterized protein LOC106394555 isoform X1 [Brassica napus]
BnaA02G0165600ZS	A02	0.000332	probable DNA primase large subunit [Brassica napus]
BnaA02G0098000ZS	A02	0.00039	serine/threonine-protein kinase GRIK2-like [Brassica napus]
BnaC02G0043700ZS	C02	0.000428	adenine phosphoribosyltransferase 5-like isoform X1 [Brassica napus]
BnaA02G0137300ZS	A02	0.000431	unnamed protein product [Brassica oleracea]
BnaA02G0145400ZS	A02	0.000442	uncharacterized protein LOC106391413 [Brassica napus]
BnaC02G0194300ZS	C02	0.000453	unnamed protein product [Brassica oleracea]
BnaA02G0166800ZS	A02	0.000465	U-box domain-containing protein 7 isoform X1 [Brassica napus]
BnaA02G0166800ZS	A02	0.000465	U-box domain-containing protein 7 isoform X1 [Brassica napus]
BnaA02G0166800ZS	A02	0.000465	U-box domain-containing protein 7 isoform X1 [Brassica napus]
BnaC02G0095000ZS	C02	0.000468	PREDICTED: thermospermine synthase ACAULIS5 [Brassica oleracea var. oleracea]
BnaA02G0135400ZS	A02	0.000486	uncharacterized protein LOC106390236 isoform X1 [Brassica napus]
BnaA02G0175000ZS	A02	0.000491	alpha-xylosidase 1 [Brassica rapa]
BnaC02G0120600ZS	C02	0.000496	L-type lectin-domain containing receptor kinase I.7-like [Brassica napus]
BnaC02G0100500ZS	C02	0.000509	BnaA02g04780D [Brassica napus]
BnaA02G0183700ZS	A02	0.00053	uncharacterized protein LOC106421068 [Brassica napus]
BnaC02G0067600ZS	C02	0.000542	gibberellin-regulated protein 4 [Brassica rapa]
BnaC02G0064400ZS	C02	0.000577	PREDICTED: cinnamoyl-CoA reductase 2-like [Brassica oleracea var. oleracea]
BnaA02G0143500ZS	A02	0.00062	probable WRKY transcription factor 27 [Brassica rapa]
BnaA02G0150800ZS	A02	0.000647	RNA pseudouridine synthase 7 [Brassica napus]
BnaC02G0168100ZS	C02	0.000661	hypothetical protein F2Q70_00015032 [Brassica cretica]
BnaC02G0168800ZS	C02	0.000664	PREDICTED: cyclic nucleotide-gated ion channel 4 [Brassica oleracea var. oleracea]
BnaC02G0168800ZS	C02	0.000664	PREDICTED: cyclic nucleotide-gated ion channel 4 [Brassica oleracea var. oleracea]
BnaC02G0050100ZS	C02	0.00067	protein BIG GRAIN 1-like D [Brassica napus]
BnaC02G0123600ZS	C02	0.000691	zinc finger protein ZAT12-like [Brassica napus]
BnaA02G0121300ZS	A02	0.000712	beta-galactosidase 4-like [Brassica napus]
BnaC02G0070500ZS	C02	0.000716	DNA-directed RNA polymerase 2, chloroplastic/mitochondrial-like isoform X2 [Brassica napus]
BnaA02G0156000ZS	A02	0.000776	BnaA02g12040D [Brassica napus]
BnaC02G0172300ZS	C02	0.000792	hypothetical protein F2Q69_00019664 [Brassica cretica]
BnaC02G0182800ZS	C02	0.000827	uncharacterized protein PAM68-like [Brassica napus]
BnaC02G0203600ZS	C02	0.000837	U-box domain-containing protein 20 [Brassica napus]
BnaC02G0092100ZS	C02	0.000857	PREDICTED: ATP-dependent (S)-NAD(P)H-hydrate dehydratase isoform X2 [Brassica oleracea var. oleracea]
BnaA02G0172100ZS	A02	0.000859	BnaA02g13690D [Brassica napus]
BnaC02G0191400ZS	C02	0.000885	40S ribosomal protein S20-1 [Brassica rapa]
BnaA02G0169400ZS	A02	0.000892	histidine-rich glycoprotein [Brassica rapa]
BnaA02G0182000ZS	A02	0.000921	unnamed protein product [Brassica rapa]
BnaC02G0103700ZS	C02	0.000935	uncharacterized protein BNAA02G05080D [Brassica napus]
BnaC02G0180800ZS	C02	0.000954	hypothetical protein F2Q69_00012899 [Brassica cretica]
BnaC02G0128100ZS	C02	0.000965	unnamed protein product [Brassica rapa]
BnaC02G0186000ZS	C02	0.000997	uncharacterized protein LOC106380968 isoform X1 [Brassica napus]
BnaC02G0186000ZS	C02	0.000997	uncharacterized protein LOC106380968 isoform X1 [Brassica napus]
BnaA02G0103900ZS	A02	0.00101	receptor-like protein kinase At5g59670 isoform X1 [Brassica rapa]
BnaA02G0141800ZS	A02	0.00101	50S ribosomal protein L9 [Brassica rapa]
BnaA02G0144700ZS	A02	0.00101	unnamed protein product [Brassica rapa]
BnaC02G0104400ZS	C02	0.00102	glucan endo-1,3-beta-glucosidase 5-like [Brassica napus]
BnaC02G0165100ZS	C02	0.00103	unnamed protein product [Brassica oleracea]
BnaC02G0084200ZS	C02	0.00106	LOW QUALITY PROTEIN: disease resistance-like protein CSA1 [Brassica napus]
BnaC02G0107900ZS	C02	0.00106	outer envelope protein 61-like [Brassica napus]
BnaA02G0168500ZS	A02	0.00108	uncharacterized protein LOC103852423 [Brassica rapa]
BnaA02G0199200ZS	A02	0.00114	tyrosine-sulfated glycopeptide receptor 1-like [Brassica napus]
BnaA02G0196100ZS	A02	0.00115	unnamed protein product [Brassica rapa]
BnaA02G0175200ZS	A02	0.00116	uncharacterized protein LOC106393275 [Brassica napus]
BnaC02G0104100ZS	C02	0.00117	unnamed protein product [Brassica rapa]
BnaA02G0157300ZS	A02	0.00119	unnamed protein product [Brassica rapa]
BnaC02G0149200ZS	C02	0.00125	PREDICTED: formin-like protein 3 [Brassica oleracea var. oleracea]
BnaC02G0106500ZS	C02	0.00141	unnamed protein product [Brassica oleracea]
BnaA02G0108900ZS	A02	0.00144	protein DAMAGED DNA-BINDING 2-like [Brassica napus]
BnaC02G0170400ZS	C02	0.00151	BnaC02g13820D [Brassica napus]
BnaA02G0146900ZS	A02	0.00154	uncharacterized protein LOC106414218 [Brassica napus]
BnaA02G0121400ZS	A02	0.00158	GATA transcription factor 21-like [Brassica napus]
BnaA02G0144500ZS	A02	0.00162	stress response protein NST1 [Brassica rapa]
BnaC02G0140500ZS	C02	0.00164	PREDICTED: protein ECERIFERUM 3 [Brassica oleracea var. oleracea]
BnaA02G0148700ZS	A02	0.00165	cleavage and polyadenylation specificity factor subunit 1 [Brassica rapa]
BnaA02G0148700ZS	A02	0.00165	cleavage and polyadenylation specificity factor subunit 1 [Brassica rapa]
BnaA02G0097900ZS	A02	0.00166	hypothetical protein BRARA_B01018 [Brassica rapa]
BnaA02G0109700ZS	A02	0.00166	gibberellin 2-beta-dioxygenase 8-like [Brassica napus]
BnaA02G0110100ZS	A02	0.00172	transcription initiation factor TFIID subunit 15b-like [Brassica napus]
BnaA02G0154600ZS	A02	0.00173	putative WEB family protein At1g65010, chloroplastic [Brassica napus]
BnaA02G0154600ZS	A02	0.00173	putative WEB family protein At1g65010, chloroplastic [Brassica napus]
BnaA02G0194300ZS	A02	0.00177	uncharacterized protein C12orf45 homolog [Brassica rapa]
BnaC02G0038400ZS	C02	0.00184	transcription factor TGA4-like isoform X1 [Brassica napus]
BnaA02G0164200ZS	A02	0.00187	midasin [Brassica rapa]
BnaC02G0121900ZS	C02	0.00199	PREDICTED: laccase-17-like [Brassica oleracea var. oleracea]
BnaA02G0206600ZS	A02	0.00206	PREDICTED: LOW QUALITY PROTEIN: conserved oligomeric Golgi complex subunit 3 [Brassica oleracea var. oleracea]
BnaA02G0106400ZS	A02	0.00216	uncharacterized protein LOC106387186 isoform X1 [Brassica napus]
BnaC02G0156500ZS	C02	0.00219	uncharacterized protein LOC106380880 [Brassica napus]
BnaC02G0154100ZS	C02	0.00223	GPI-anchored protein LLG1-like [Brassica napus]
BnaC02G0077100ZS	C02	0.00228	PREDICTED: cellulose synthase-like protein D2 [Brassica oleracea var. oleracea]
BnaA02G0112200ZS	A02	0.00231	formin-like protein 13 [Brassica rapa]
BnaC02G0021300ZS	C02	0.00233	probable 2-oxoglutarate-dependent dioxygenase At5g05600 [Brassica napus]
BnaC02G0097500ZS	C02	0.00236	BnaC02g09070D [Brassica napus]
BnaA02G0158900ZS	A02	0.00242	cytosolic isocitrate dehydrogenase [NADP] [Brassica rapa]
BnaC02G0131100ZS	C02	0.00246	unnamed protein product [Brassica oleracea]
BnaA02G0159400ZS	A02	0.00249	U-box domain-containing protein 20-like [Brassica napus]
BnaC02G0016700ZS	C02	0.00255	hypothetical protein BRARA_B00145 [Brassica rapa]
BnaC02G0092500ZS	C02	0.00277	unnamed protein product [Brassica oleracea]
BnaC02G0045900ZS	C02	0.00288	unnamed protein product, partial [Brassica oleracea]
BnaC02G0173100ZS	C02	0.00295	PREDICTED: VQ motif-containing protein 33-like [Brassica oleracea var. oleracea]
BnaC02G0079900ZS	C02	0.00298	unnamed protein product, partial [Brassica oleracea]
BnaA02G0135900ZS	A02	0.00299	probable aminotransferase TAT2 [Brassica rapa]
BnaA02G0197400ZS	A02	0.003	unnamed protein product [Brassica rapa]
BnaC02G0008000ZS	C02	0.00301	lectin-like protein [Brassica napus]
BnaC02G0194600ZS	C02	0.0031	uncharacterized protein BNAC02G16020D [Brassica napus]
BnaA02G0186000ZS	A02	0.00323	serine/arginine repetitive matrix protein 1-like [Brassica napus]
BnaA02G0186000ZS	A02	0.00323	serine/arginine repetitive matrix protein 1-like [Brassica napus]
BnaA02G0127200ZS	A02	0.00326	kinesin-like protein KIN-12F [Brassica napus]
BnaA02G0107800ZS	A02	0.00342	uncharacterized protein LOC103851610 [Brassica rapa]
BnaA02G0195400ZS	A02	0.00346	hypothetical protein BRARA_B01974 [Brassica rapa]
BnaC02G0188600ZS	C02	0.0035	PREDICTED: MATE efflux family protein 5-like [Brassica oleracea var. oleracea]
BnaC02G0068200ZS	C02	0.00374	*
BnaC02G0067900ZS	C02	0.00387	PREDICTED: pentatricopeptide repeat-containing protein At5g15280 [Brassica oleracea var. oleracea]
BnaC02G0074800ZS	C02	0.00392	PREDICTED: transcription repressor KAN1-like [Brassica oleracea var. oleracea]
BnaC02G0163800ZS	C02	0.00401	cytochrome b561, DM13 and DOMON domain-containing protein At5g54830-like [Brassica napus]
BnaC02G0022200ZS	C02	0.00407	unnamed protein product [Brassica oleracea]
BnaC02G0058300ZS	C02	0.00414	PREDICTED: protein PNS1-like [Brassica oleracea var. oleracea]
BnaC02G0020100ZS	C02	0.00423	PREDICTED: peroxidase P7 [Brassica oleracea var. oleracea]
BnaC02G0166500ZS	C02	0.00425	PREDICTED: indole-3-acetic acid-amido synthetase GH3.6 [Brassica oleracea var. oleracea]
BnaA02G0134500ZS	A02	0.00437	uncharacterized protein LOC103851983 [Brassica rapa]
BnaC02G0096600ZS	C02	0.00438	probable glutamate carboxypeptidase LAMP1 [Brassica napus]
BnaA02G0109300ZS	A02	0.00442	phosphoinositide phospholipase C 4 [Brassica napus]
BnaC02G0099200ZS	C02	0.00449	probable receptor-like protein kinase At5g20050 [Brassica rapa]
BnaC02G0186500ZS	C02	0.00459	actin-depolymerizing factor 12 isoform X1 [Brassica rapa]
BnaC02G0052400ZS	C02	0.00462	hypothetical protein F2Q68_00007276 [Brassica cretica]
BnaA02G0103000ZS	A02	0.00467	hypothetical protein BRARA_B01074 [Brassica rapa]
BnaA02G0145000ZS	A02	0.00472	scarecrow-like protein 8 [Brassica napus]
BnaA02G0208000ZS	A02	0.00475	F-box/kelch-repeat protein At5g49000-like [Brassica napus]
BnaA02G0096200ZS	A02	0.00481	LOW QUALITY PROTEIN: vacuolar protein sorting-associated protein 24 homolog 1 [Brassica rapa]
BnaA02G0159300ZS	A02	0.00493	zinc finger protein 4 [Brassica rapa]
BnaA02G0138000ZS	A02	0.00498	uncharacterized protein BNAA02G10160D [Brassica napus]
BnaC02G0100000ZS	C02	0.00511	BnaA02g04740D [Brassica napus]
BnaC02G0027300ZS	C02	0.00515	ethylene-responsive transcription factor ERF115 [Brassica napus]
BnaC02G0112400ZS	C02	0.00515	probable 2-carboxy-D-arabinitol-1-phosphatase isoform X2 [Brassica napus]
BnaC02G0093900ZS	C02	0.00525	PREDICTED: calcium-dependent protein kinase 34 [Brassica oleracea var. oleracea]
BnaA02G0163900ZS	A02	0.00527	LOB domain-containing protein 40 [Brassica napus]
BnaA02G0189600ZS	A02	0.00532	ubiquitin-conjugating enzyme E2 variant 1B [Brassica rapa]
BnaC02G0079200ZS	C02	0.00537	unnamed protein product [Brassica oleracea]
BnaA02G0198600ZS	A02	0.00569	RING-H2 finger protein ATL54-like [Brassica napus]
BnaA02G0162800ZS	A02	0.0057	LEAF RUST 10 DISEASE-RESISTANCE LOCUS RECEPTOR-LIKE PROTEIN KINASE-like 2.7 isoform X2 [Brassica napus]
BnaA02G0125400ZS	A02	0.00573	25S rRNA (cytosine-C(5))-methyltransferase nop2-like [Brassica napus]
BnaA02G0172900ZS	A02	0.00585	BnaA02g13750D [Brassica napus]
BnaA02G0120600ZS	A02	0.00586	uncharacterized protein LOC106418181 isoform X1 [Brassica napus]
BnaC02G0109700ZS	C02	0.00592	BnaC02g09430D [Brassica napus]
BnaC02G0054000ZS	C02	0.00612	protein TIFY 9-like isoform X1 [Brassica napus]
BnaC02G0105500ZS	C02	0.00623	BnaA02g05180D [Brassica napus]
BnaC02G0087000ZS	C02	0.00626	disease resistance protein TAO1-like, partial [Brassica napus]
BnaA02G0102700ZS	A02	0.00628	transcription factor MYB59 isoform X2 [Brassica rapa]
BnaA02G0110000ZS	A02	0.00641	protein LIGHT-DEPENDENT SHORT HYPOCOTYLS 5 [Brassica napus]
BnaC02G0004700ZS	C02	0.00642	PREDICTED: expansin-A9-like [Brassica oleracea var. oleracea]
BnaC02G0078000ZS	C02	0.00659	PREDICTED: suppressor of Mek1-like isoform X1 [Brassica oleracea var. oleracea]
BnaC02G0144300ZS	C02	0.00662	xyloglucan endotransglucosylase/hydrolase protein 22 [Brassica napus]
BnaA02G0153500ZS	A02	0.00663	high-affinity nitrate transporter 3.1 [Brassica rapa]
BnaC02G0181300ZS	C02	0.00811	BnaCnng75420D, partial [Brassica napus]
BnaC02G0191500ZS	C02	0.00849	protein EXORDIUM-like 3 [Brassica rapa]
BnaA02G0102100ZS	A02	0.00862	zinc finger protein 12 [Brassica napus]
BnaA02G0138300ZS	A02	0.00873	auxin-responsive protein SAUR32 [Brassica napus]
BnaA02G0185000ZS	A02	0.00913	BnaA02g35770D [Brassica napus]
BnaA02G0185300ZS	A02	0.0092	transcription factor KUA1 [Brassica rapa]
BnaC02G0088800ZS	C02	0.00968	PREDICTED: monothiol glutaredoxin-S2-like [Brassica oleracea var. oleracea]
BnaC02G0179000ZS	C02	0.0097	RING-H2 finger protein ATL20-like [Brassica napus]
BnaC02G0070700ZS	C02	0.00984	glucosamine 6-phosphate N-acetyltransferase [Brassica napus]
BnaA02G0169000ZS	A02	0.0102	sufE-like protein 2, chloroplastic [Brassica rapa]
BnaA02G0101400ZS	A02	0.0103	uncharacterized protein LOC106385454 [Brassica napus]
BnaA02G0178000ZS	A02	0.0104	WPP domain-interacting tail-anchored protein 2-like isoform X2 [Brassica napus]
BnaC02G0189200ZS	C02	0.0104	protein HOTHEAD-like [Brassica napus]
BnaA02G0174400ZS	A02	0.0106	uncharacterized protein LOC103852488 [Brassica rapa]
BnaC02G0010700ZS	C02	0.0106	zinc finger protein ZAT5-like [Brassica napus]
BnaA02G0132300ZS	A02	0.0112	50S ribosomal protein L24, chloroplastic-like [Brassica napus]
BnaA02G0139200ZS	A02	0.0119	protein BOBBER 1-like [Brassica napus]
BnaC02G0126200ZS	C02	0.0122	probable LRR receptor-like serine/threonine-protein kinase At5g59680 [Brassica napus]
BnaC02G0089000ZS	C02	0.013	ISWI chromatin-remodeling complex ATPase CHR17-like [Brassica napus]
BnaA02G0168700ZS	A02	0.0131	probable pectate lyase 5 [Brassica rapa]
BnaA02G0168700ZS	A02	0.0131	probable pectate lyase 5 [Brassica rapa]
BnaC02G0124000ZS	C02	0.0131	protein UPSTREAM OF FLC-like [Brassica napus]
BnaA02G0209300ZS	A02	0.0133	protein STRICTOSIDINE SYNTHASE-LIKE 12 [Brassica rapa]
BnaA02G0100600ZS	A02	0.0136	BTB/POZ domain-containing protein At5g60050 [Brassica rapa]
BnaC02G0079000ZS	C02	0.0137	cyclin-A1-1-like [Brassica napus]
BnaA02G0202300ZS	A02	0.0138	BnaA02g16130D [Brassica napus]
BnaA02G0142600ZS	A02	0.0143	BnaA02g10570D [Brassica napus]
BnaC02G0105100ZS	C02	0.0145	BnaUnng02770D, partial [Brassica napus]
BnaC02G0183800ZS	C02	0.015	*
BnaA02G0164000ZS	A02	0.0151	cytokinin hydroxylase [Brassica rapa]
BnaC02G0129500ZS	C02	0.0152	uncharacterized protein LOC106416367 [Brassica napus]
BnaA02G0199600ZS	A02	0.0153	translation initiation factor eIF-2B subunit alpha [Brassica rapa]
BnaC02G0065500ZS	C02	0.0158	PREDICTED: uncharacterized protein LOC106327164 [Brassica oleracea var. oleracea]
BnaA02G0194400ZS	A02	0.0159	SCY1-like protein 2 [Brassica napus]
BnaA02G0203200ZS	A02	0.0161	threonine synthase 2, chloroplastic [Brassica rapa]
BnaC02G0004800ZS	C02	0.0161	PREDICTED: probable serine/threonine-protein kinase NAK [Brassica oleracea var. oleracea]
BnaA02G0193900ZS	A02	0.0168	probable serine/threonine-protein kinase At1g09600 [Brassica rapa]
BnaC02G0109500ZS	C02	0.0168	uncharacterized protein LOC106427314 [Brassica napus]
BnaA02G0122700ZS	A02	0.0173	uncharacterized protein LOC103851819 [Brassica rapa]
BnaC02G0207300ZS	C02	0.0179	LEAF RUST 10 DISEASE-RESISTANCE LOCUS RECEPTOR-LIKE PROTEIN KINASE-like 1.4 isoform X1 [Brassica napus]
BnaC02G0045000ZS	C02	0.0181	uncharacterized protein LOC106383031 [Brassica napus]
BnaC02G0110300ZS	C02	0.0182	PREDICTED: NAC domain-containing protein 90 [Brassica oleracea var. oleracea]
BnaA02G0196700ZS	A02	0.0188	uncharacterized protein LOC103852744 [Brassica rapa]
BnaC02G0122200ZS	C02	0.0196	two-component response regulator-like PRR37 [Brassica napus]
BnaA02G0173200ZS	A02	0.0198	chaperone protein dnaJ 15 [Brassica rapa]
BnaC02G0076600ZS	C02	0.0205	syntaxin-21-like [Brassica napus]
BnaC02G0050900ZS	C02	0.0208	feruloyl CoA ortho-hydroxylase 1 [Brassica napus]
BnaC02G0131300ZS	C02	0.0211	unnamed protein product [Brassica oleracea]
BnaA02G0192000ZS	A02	0.0214	unnamed protein product [Brassica rapa]
BnaC02G0030300ZS	C02	0.0237	protein Asterix [Brassica rapa]
BnaC02G0091200ZS	C02	0.0238	PREDICTED: basic 7S globulin 2-like [Brassica oleracea var. oleracea]
BnaC02G0181900ZS	C02	0.0252	unnamed protein product [Brassica oleracea]
BnaA02G0164600ZS	A02	0.0254	uncharacterized protein LOC103852378 [Brassica rapa]
BnaC02G0108500ZS	C02	0.0256	hypothetical protein F2Q69_00019148 [Brassica cretica]
BnaA02G0182800ZS	A02	0.026	uncharacterized protein LOC106394029 isoform X1 [Brassica napus]
BnaC02G0057400ZS	C02	0.0263	WAT1-related protein At5g13670-like [Brassica napus]
BnaC02G0129700ZS	C02	0.0266	subtilisin-like protease SBT4.12 isoform X1 [Brassica napus]
BnaC02G0066200ZS	C02	0.0267	unnamed protein product [Brassica oleracea]
BnaC02G0120300ZS	C02	0.0276	RPM1-interacting protein 4-like [Brassica napus]
BnaA02G0131700ZS	A02	0.0279	autophagy-related protein 18f-like [Brassica napus]
BnaA02G0199400ZS	A02	0.0283	RING-H2 finger protein ATL3-like [Brassica napus]
BnaC02G0176200ZS	C02	0.0285	hypothetical protein EUTSA_v10028168mg [Eutrema salsugineum]
BnaC02G0202900ZS	C02	0.029	hypothetical protein F2Q68_00008392 [Brassica cretica]
BnaC02G0048500ZS	C02	0.0291	K(+) efflux antiporter 6-like isoform X3 [Brassica napus]
BnaA02G0147300ZS	A02	0.03	ethylene-responsive transcription factor ERF025-like [Brassica napus]
BnaA02G0176700ZS	A02	0.03	*
BnaC02G0033900ZS	C02	0.0303	unnamed protein product [Brassica oleracea]
BnaA02G0176400ZS	A02	0.0324	protein CROWDED NUCLEI 3-like [Brassica napus]
BnaA02G0192100ZS	A02	0.0328	uncharacterized protein LOC106394994 [Brassica napus]
BnaC02G0086900ZS	C02	0.0331	uncharacterized protein LOC106379223 [Brassica napus]
BnaA02G0174800ZS	A02	0.0333	ethylene-responsive transcription factor ERF118-like [Brassica napus]
BnaC02G0192300ZS	C02	0.0337	unnamed protein product [Brassica oleracea]
BnaA02G0197600ZS	A02	0.0348	protein NRT1/ PTR FAMILY 5.11-like isoform X1 [Brassica rapa]
BnaA02G0126400ZS	A02	0.036	unnamed protein product [Brassica rapa]
BnaA02G0194800ZS	A02	0.0367	endoglucanase 9-like [Brassica napus]
BnaC02G0174600ZS	C02	0.0368	NDR1/HIN1-like protein 1 [Brassica napus]
BnaC02G0193200ZS	C02	0.0371	PREDICTED: probable RNA methyltransferase At5g51130 [Brassica oleracea var. oleracea]
BnaA02G0122500ZS	A02	0.0375	*
BnaA02G0150900ZS	A02	0.0375	probable RNA methyltransferase At5g51130 [Brassica rapa]
BnaC02G0039000ZS	C02	0.0384	BnaC02g00500D [Brassica napus]
BnaC02G0049800ZS	C02	0.0395	17.6 kDa class II heat shock protein [Brassica napus]
BnaC02G0000800ZS	C02	0.0397	transcription repressor OFP1-like [Brassica napus]
BnaC02G0151400ZS	C02	0.0399	BnaC02g12100D [Brassica napus]
BnaA02G0111300ZS	A02	0.04	methylesterase 18-like [Brassica napus]
BnaA02G0132000ZS	A02	0.0402	unnamed protein product [Brassica rapa]
BnaA02G0132000ZS	A02	0.0402	unnamed protein product [Brassica rapa]
BnaC02G0151100ZS	C02	0.0406	unnamed protein product [Brassica oleracea]
BnaA02G0167500ZS	A02	0.0411	uncharacterized protein LOC106392173 isoform X2 [Brassica napus]
BnaC02G0101600ZS	C02	0.0411	unnamed protein product [Brassica rapa]
BnaA02G0154000ZS	A02	0.0418	exocyst complex component EXO84B [Brassica napus]
BnaC02G0064500ZS	C02	0.0428	PREDICTED: uncharacterized protein LOC106327536 [Brassica oleracea var. oleracea]
BnaC02G0071200ZS	C02	0.0439	PREDICTED: zinc finger protein CONSTANS-LIKE 1-like [Brassica oleracea var. oleracea]
BnaC02G0009200ZS	C02	0.0443	PREDICTED: zinc finger protein JACKDAW-like [Brassica oleracea var. oleracea]
BnaA02G0208800ZS	A02	0.0449	hypothetical protein BRARA_B02072 [Brassica rapa]
BnaC02G0115900ZS	C02	0.0456	transcription factor RAX1-like [Brassica napus]
BnaA02G0164700ZS	A02	0.0466	hypothetical protein BRARA_B01702 [Brassica rapa]
BnaA02G0187700ZS	A02	0.0467	uncharacterized protein LOC103852649 [Brassica rapa]
BnaA02G0199100ZS	A02	0.0475	kinesin-like protein KIN-14Q isoform X1 [Brassica napus]
BnaA02G0185200ZS	A02	0.0476	CLAVATA3/ESR (CLE)-related protein 26 isoform X2 [Brassica rapa]
BnaA02G0190300ZS	A02	0.0477	21 kDa protein [Brassica rapa]
BnaC02G0178400ZS	C02	0.048	PREDICTED: transcription factor TRY-like [Brassica oleracea var. oleracea]
BnaC02G0087400ZS	C02	0.0481	GDSL esterase/lipase At5g18430 [Brassica napus]
BnaA02G0169700ZS	A02	0.0494	heat stress transcription factor A-8-like [Brassica napus]

## Sheet: Supplementary Table 7
Dataset S7 KEGG enrichment analysis of candidate genes
KO	p-value	FDR	Description
K00279	0.000583471	0.0280796	cytokinin dehydrogenase
K03949	0.000636106	0.0280796	NADH dehydrogenase (ubiquinone) 1 alpha subcomplex subunit 5
K07195	0.000471741	0.0280796	exocyst complex component 7
K08681	0.000425927	0.0280796	5'-phosphate synthase pdxT subunit
K09219	0.000425927	0.0280796	scratch
K14504	0.000636106	0.0280796	xyloglucan:xyloglucosyl transferase TCH4
K15190	0.000256675	0.0280796	7SK snRNA methylphosphate capping enzyme
K16224	0.000769292	0.0297139	senescence-induced receptor-like serine/threonine-protein kinase
K07456	0.000886671	0.0304424	DNA mismatch repair protein MutS2
K12193	0.00117708	0.0363718	charged multivesicular body protein 3
K05765	0.00147664	0.0388003	cofilin
K14777	0.00150681	0.0388003	ATP-dependent RNA helicase DDX47/RRP3
K02895	0.00187532	0.0445749	large subunit ribosomal protein L24
K00326	0.00250178	0.0552179	cytochrome-b5 reductase
K10405	0.00272662	0.0561684	kinesin family member C1
K02969	0.00372687	0.0619257	small subunit ribosomal protein S20e
K08282	0.00320838	0.0619257	non-specific serine/threonine protein kinase
K09285	0.00347727	0.0619257	AP2-like factor, ANT lineage
K13993	0.00380773	0.0619257	HSP20 family protein
K13098	0.00487204	0.075273	RNA-binding protein FUS
K03868	0.00549773	0.0772181	RING-box protein 1
K06119	0.00549773	0.0772181	sulfoquinovosyltransferase
K13544	0.00685288	0.0882308	pheophorbidase
K14655	0.00657676	0.0882308	tRNA pseudouridine synthase 8 / 2,5-diamino-6-(5-phospho-D-ribitylamino)-pyrimidin-4(3H)-one deaminase
K10400	0.00834321	0.103122	kinesin family member 15
K01126	0.00913789	0.104578	glycerophosphoryl diester phosphodiesterase
K03768	0.00913789	0.104578	peptidyl-prolyl cis-trans isomerase B (cyclophilin B)
K15404	0.010824	0.11945	aldehyde decarbonylase
K14401	0.0131104	0.135037	cleavage and polyadenylation specificity factor subunit 1
K17815	0.0131104	0.135037	exonuclease V
K00621	0.0260492	0.141214	glucosamine-phosphate N-acetyltransferase
K00817	0.0260492	0.141214	histidinol-phosphate aminotransferase
K01638	0.0196011	0.141214	malate synthase
K01673	0.0234619	0.141214	carbonic anhydrase
K02321	0.0196011	0.141214	DNA polymerase alpha subunit B
K02919	0.0260492	0.141214	large subunit ribosomal protein L36
K03217	0.0166234	0.141214	YidC/Oxa1 family membrane protein insertase
K03231	0.0243831	0.141214	elongation factor 1-alpha
K03364	0.0234619	0.141214	cell division cycle 20-like protein 1, cofactor of APC complex
K03539	0.0210726	0.141214	ribonuclease P/MRP protein subunit RPP1
K03695	0.0154529	0.141214	ATP-dependent Clp protease ATP-binding subunit ClpB
K05909	0.0181795	0.141214	E1.10.3.2
K06196	0.0196011	0.141214	cytochrome c-type biogenesis protein
K06891	0.0260492	0.141214	ATP-dependent Clp protease adaptor protein ClpS
K07605	0.0260492	0.141214	type II keratin, basic
K08332	0.0254622	0.141214	vacuolar protein 8
K10140	0.0196011	0.141214	DNA damage-binding protein 2
K13458	0.0196011	0.141214	disease resistance protein
K14674	0.0166234	0.141214	TAG lipase / steryl ester hydrolase / phospholipase A2 / LPA acyltransferase
K15153	0.0196011	0.141214	mediator of RNA polymerase II transcription subunit 31
K15425	0.0260492	0.141214	serine/threonine-protein phosphatase 4 regulatory subunit 2
K15720	0.0260492	0.141214	NEDD4-binding protein 2
K16223	0.0155822	0.141214	protein FLOWERING LOCUS T
K18168	0.0260492	0.141214	succinate dehydrogenase assembly factor 2
K18787	0.0260492	0.141214
K19041	0.0222121	0.141214
K19535	0.0260492	0.141214
K00103	0.0324551	0.143266	L-gulonolactone oxidase
K00766	0.0324551	0.143266	anthranilate phosphoribosyltransferase
K02685	0.0324551	0.143266	DNA primase large subunit
K05284	0.0324551	0.143266	phosphatidylinositol glycan, class M
K05349	0.028554	0.143266	beta-glucosidase
K05747	0.0278606	0.143266	Wiskott-Aldrich syndrome protein
K05857	0.02989	0.143266	phosphatidylinositol phospholipase C, delta
K07359	0.0324551	0.143266	calcium/calmodulin-dependent protein kinase kinase
K08241	0.028554	0.143266	jasmonate O-methyltransferase
K09514	0.0324551	0.143266	DnaJ homolog subfamily B member 8
K11877	0.0324551	0.143266	proteasome assembly chaperone 3
K12818	0.028554	0.143266	ATP-dependent RNA helicase DHX8/PRP22
K16054	0.0324551	0.143266	methylthioribulose 1-phosphate dehydratase / enolase-phosphatase E1
K02939	0.0388189	0.15539	large subunit ribosomal protein L9
K03146	0.0388189	0.15539	thiamine biosynthetic enzyme
K03517	0.0388189	0.15539	quinolinate synthase
K04730	0.0392248	0.15539	interleukin-1 receptor-associated kinase 1
K06689	0.036929	0.15539	ubiquitin-conjugating enzyme E2 D/E
K10754	0.0388189	0.15539	replication factor C subunit 1
K11426	0.0372203	0.15539	SET and MYND domain-containing protein
K17757	0.0388189	0.15539	ATP-dependent NAD(P)H-hydrate dehydratase
K10355	0.0399052	0.156085	actin, other eukaryote
K00566	0.0451409	0.158506	tRNA-specific 2-thiouridylase
K01757	0.0429689	0.158506	strictosidine synthase
K03252	0.0451409	0.158506	translation initiation factor 3 subunit C
K06672	0.0451409	0.158506	cohesin loading factor subunit SCC2
K11129	0.0451409	0.158506	H/ACA ribonucleoprotein complex subunit 2
K12581	0.0437339	0.158506	CCR4-NOT transcription complex subunit 7/8
K15925	0.0451409	0.158506	alpha-D-xyloside xylohydrolase
K17541	0.0451409	0.158506	SCY1-like protein 2
K18080	0.0451409	0.158506	tensin
K02153	0.0514214	0.160497	V-type H+-transporting ATPase subunit e
K03245	0.0514214	0.160497	translation initiation factor 3 subunit J
K09494	0.0514214	0.160497	T-complex protein 1 subunit beta
K10717	0.0514214	0.160497	cytokinin trans-hydroxylase
K10728	0.0514214	0.160497	topoisomerase (DNA) II binding protein 1
K11799	0.0514214	0.160497	WD repeat-containing protein 21A
K12183	0.0514214	0.160497	ESCRT-I complex subunit TSG101
K12386	0.0514214	0.160497	cystinosin
K14652	0.0514214	0.160497	3,4-dihydroxy 2-butanone 4-phosphate synthase / GTP cyclohydrolase II
K18880	0.0514214	0.160497
K19986	0.0514214	0.160497
K01733	0.0576608	0.168087	threonine synthase
K03116	0.0576608	0.168087	sec-independent protein translocase protein TatA
K07573	0.0576608	0.168087	exosome complex component CSL4
K10356	0.0576608	0.168087	myosin I
K12580	0.0576608	0.168087	CCR4-NOT transcription complex subunit 3
K13464	0.0560434	0.168087	jasmonate ZIM domain-containing protein
K15212	0.0576608	0.168087	TATA box-binding protein-associated factor RNA polymerase I subunit A
K01301	0.0638591	0.168654	glutamate carboxypeptidase II
K01366	0.0638591	0.168654	cathepsin H
K03012	0.0638591	0.168654	DNA-directed RNA polymerase II subunit RPB4
K04482	0.0638591	0.168654	DNA repair protein RAD51
K05391	0.0595037	0.168654	cyclic nucleotide gated channel, other eukaryote
K08515	0.0638591	0.168654	vesicle-associated membrane protein 7
K08838	0.0638591	0.168654	serine/threonine-protein kinase 24/25/MST4
K10695	0.0638591	0.168654	E3 ubiquitin-protein ligase RNF1/2
K13212	0.0638591	0.168654	RNA-binding protein Luc7-like 2
K15639	0.0638591	0.168654	PHYB activation tagged suppressor 1
K19043	0.0638591	0.168654
K00469	0.0700168	0.174477	inositol oxygenase
K01653	0.0700168	0.174477	acetolactate synthase I/III small subunit
K03715	0.0700168	0.174477	1,2-diacylglycerol 3-beta-galactosyltransferase
K13248	0.0700168	0.174477	pyridoxal phosphate phosphatase PHOSPHO2
K13699	0.0700168	0.174477	abhydrolase domain-containing protein 5
K15377	0.0700168	0.174477	solute carrier family 44 (choline transporter-like protein), member 2/4/5
K17609	0.0684622	0.174477	nucleoredoxin
K00888	0.0761341	0.178223	phosphatidylinositol 4-kinase
K01501	0.0761341	0.178223	nitrilase
K02995	0.0761341	0.178223	small subunit ribosomal protein S8e
K03787	0.0761341	0.178223	5'-nucleotidase
K13206	0.0761341	0.178223	coiled-coil domain-containing protein 55
K15172	0.0761341	0.178223	transcription elongation factor SPT5
K18466	0.0761341	0.178223
K18756	0.0761341	0.178223
K00031	0.0882485	0.178227	isocitrate dehydrogenase
K00759	0.0882485	0.178227	adenine phosphoribosyltransferase
K01179	0.081684	0.178227	endoglucanase
K01517	0.0822113	0.178227	manganese-dependent ADP-ribose/CDP-alcohol diphosphatase
K03094	0.0836326	0.178227	S-phase kinase-associated protein 1
K03979	0.0822113	0.178227	GTP-binding protein
K04447	0.0882485	0.178227	Janus kinase 2
K06617	0.0822113	0.178227	raffinose synthase
K06941	0.0822113	0.178227	23S rRNA (adenine2503-C2)-methyltransferase
K09525	0.0822113	0.178227	DnaJ homolog subfamily C member 5
K10144	0.0882485	0.178227	RING finger and CHY zinc finger domain-containing protein 1
K10456	0.0882485	0.178227	kelch-like protein 19
K11276	0.0882485	0.178227	nucleophosmin 1
K11463	0.0822113	0.178227	polycomb protein SUZ12
K11996	0.0822113	0.178227	adenylyltransferase and sulfurtransferase
K12309	0.081851	0.178227	beta-galactosidase
K14404	0.0882485	0.178227	cleavage and polyadenylation specificity factor subunit 4
K15103	0.0882485	0.178227	solute carrier family 25 (mitochondrial uncoupling protein), member 8/9
K15119	0.0882485	0.178227	solute carrier family 25, member 39/40
K18729	0.0822113	0.178227
K19938	0.0882485	0.178227
K12135	0.0915655	0.183726	zinc finger protein CONSTANS
K08955	0.0942462	0.185491	ATP-dependent metalloprotease
K14536	0.0942462	0.185491	ribosome assembly protein 1
K17908	0.0942462	0.185491	autophagy-related protein 18
K10752	0.0956114	0.185811	histone-binding protein RBBP4
K11593	0.0956114	0.185811	eukaryotic translation initiation factor 2C
K00051	0.0976533	0.188593	malate dehydrogenase (NADP+)
K08493	0.100204	0.1888	vesicle transport through interaction with t-SNAREs 1
K14299	0.100204	0.1888	nucleoporin SEH1
K14563	0.100204	0.1888	rRNA 2'-O-methyltransferase fibrillarin
K19827	0.100204	0.1888
K17894	0.103852	0.194486	GATA-binding protein 2
K03655	0.106124	0.195192	ATP-dependent DNA helicase RecG
K07199	0.106124	0.195192	5'-AMP-activated protein kinase, regulatory beta subunit
K17500	0.106124	0.195192	integrin-linked kinase-associated serine/threonine phosphatase 2C
K00454	0.112004	0.197767	lipoxygenase
K07198	0.110154	0.197767	5'-AMP-activated protein kinase, catalytic alpha subunit
K08193	0.112004	0.197767	MFS transporter, ACS family, solute carrier family 17 (sodium-dependent inorganic phosphate cotransporter), other
K10908	0.112004	0.197767	DNA-directed RNA polymerase, mitochondrial
K13628	0.112004	0.197767	iron-sulfur cluster assembly protein
K15428	0.112004	0.197767	Cys-Gly metallodipeptidase DUG1
K15889	0.112004	0.197767	prenylcysteine alpha-carboxyl methylesterase
K03086	0.117846	0.204575	RNA polymerase primary sigma factor
K05863	0.117846	0.204575	solute carrier family 25 (mitochondrial adenine nucleotide translocator), member 4/5/6/31
K09571	0.117846	0.204575	FK506-binding protein 4/5
K14835	0.123649	0.212264	ribosomal RNA methyltransferase Nop2
K18757	0.123649	0.212264
K00799	0.127703	0.217332	glutathione S-transferase
K00975	0.129414	0.217332	glucose-1-phosphate adenylyltransferase
K03781	0.129414	0.217332	catalase
K13945	0.129414	0.217332
K04079	0.135142	0.219783	molecular chaperone HtpG
K05277	0.135142	0.219783	leucoanthocyanidin dioxygenase
K09284	0.135142	0.219783	AP2-like factor, euAP2 lineage
K11654	0.135142	0.219783	SWI/SNF-related matrix-associated actin-dependent regulator of chromatin subfamily A member 5
K14855	0.135142	0.219783	ribosome assembly protein 4
K17991	0.135142	0.219783	peroxygenase
K00026	0.140832	0.224314	malate dehydrogenase
K01285	0.140832	0.224314	lysosomal Pro-X carboxypeptidase
K14845	0.140832	0.224314	RAT1-interacting protein
K15613	0.140832	0.224314	homeobox protein Meis1
K00108	0.146484	0.226318	choline dehydrogenase
K01930	0.146484	0.226318	folylpolyglutamate synthase
K09528	0.146484	0.226318	DnaJ homolog subfamily C member 8
K14848	0.146484	0.226318	ribosome assembly protein RRB1
K15634	0.146484	0.226318	probable phosphoglycerate mutase
K19893	0.146484	0.226318
K02154	0.1521	0.231521	V-type H+-transporting ATPase subunit a
K10706	0.1521	0.231521	senataxin
K14815	0.1521	0.231521	mRNA turnover protein 4
K00162	0.157678	0.238836	pyruvate dehydrogenase E1 component subunit beta
K20027	0.16322	0.246024
K07766	0.168726	0.251866	diphosphoinositol-polyphosphate diphosphatase
K18810	0.168726	0.251866
K13422	0.172897	0.256851	transcription factor MYC2
K01206	0.179628	0.264311	alpha-L-fucosidase
K12837	0.179628	0.264311	splicing factor U2AF 65 kDa subunit
K20043	0.185026	0.270963
K00734	0.190389	0.276198	galactosylxylosylprotein 3-beta-galactosyltransferase
K00876	0.190389	0.276198	uridine kinase
K00750	0.201008	0.278905	glycogenin glucosyltransferase
K01915	0.201008	0.278905	glutamine synthetase
K03189	0.195716	0.278905	urease accessory protein
K05609	0.201281	0.278905	ubiquitin carboxyl-terminal hydrolase L3
K09422	0.197125	0.278905	myb proto-oncogene protein, plant
K09503	0.201008	0.278905	DnaJ homolog subfamily A member 2
K11982	0.201281	0.278905	E3 ubiquitin-protein ligase RNF115/126
K12160	0.201008	0.278905	small ubiquitin-related modifier
K13356	0.201008	0.278905	fatty acyl-CoA reductase
K14572	0.201008	0.278905	midasin
K13700	0.206266	0.282018	abhydrolase domain-containing protein 6
K14396	0.206266	0.282018	polyadenylate-binding protein 2
K16055	0.206266	0.282018	trehalose 6-phosphate synthase/phosphatase
K00430	0.208825	0.28426	peroxidase
K00770	0.211489	0.286623	1,4-beta-D-xylan synthase
K10880	0.216677	0.291101	DNA-repair protein XRCC3
K12133	0.216677	0.291101	MYB-related transcription factor LHY
K03239	0.23204	0.306412	translation initiation factor eIF-2B subunit alpha
K08488	0.23204	0.306412	syntaxin 7
K15406	0.23204	0.306412	wax-ester synthase / diacylglycerol O-acyltransferase
K18490	0.23204	0.306412
K00940	0.237094	0.311753	nucleoside-diphosphate kinase
K08869	0.239832	0.314017	aarF domain-containing kinase
K07560	0.247102	0.319475	D-tyrosyl-tRNA(Tyr) deacylase
K08874	0.247102	0.319475	transformation/transcription domain-associated protein
K13434	0.247102	0.319475	pathogenesis-related genes transcriptional activator PTI6
K01530	0.252057	0.323176	phospholipid-translocating ATPase
K16221	0.252057	0.323176	transcription factor TCP21 (protein CCA1 HIKING EXPEDITION)
K00861	0.261869	0.332994	riboflavin kinase
K13425	0.261869	0.332994	WRKY transcription factor 22
K03860	0.266727	0.337781	phosphatidylinositol glycan, class Q
K14487	0.276347	0.348536	auxin responsive GH3 gene family
K00826	0.28111	0.353101	branched-chain amino acid aminotransferase
K00901	0.285841	0.356149	diacylglycerol kinase (ATP dependent)
K12486	0.285841	0.356149	stromal membrane-associated protein
K10704	0.290542	0.360552	ubiquitin-conjugating enzyme E2 variant
K05868	0.29985	0.36622	cyclin B
K09753	0.29985	0.36622	cinnamoyl-CoA reductase
K13065	0.29985	0.36622	shikimate O-hydroxycinnamoyltransferase
K19747	0.29985	0.36622
K06627	0.304459	0.368933	cyclin A
K16226	0.304459	0.368933	disease resistance protein RPS4
K11251	0.309037	0.371566	histone H2A
K18835	0.309037	0.371566
K04733	0.318865	0.380422	interleukin-1 receptor-associated kinase 4
K11494	0.318104	0.380422	RCC1 and BTB domain-containing protein
K00873	0.335882	0.399183	pyruvate kinase
K06889	0.340254	0.402829	K06889
K14431	0.344597	0.406414	transcription factor TGA
K04125	0.361686	0.424947	gibberellin 2-oxidase
K13424	0.365888	0.428256	WRKY transcription factor 33
K10357	0.382424	0.444244	myosin V
K14638	0.38147	0.444244	solute carrier family 15 (peptide/histidine transporter), member 3/4
K01054	0.38649	0.447286	acylglycerol lipase
K00815	0.394542	0.454901	tyrosine aminotransferase
K09338	0.401416	0.461106	homeobox-leucine zipper protein
K19613	0.403173	0.461409
K07904	0.406423	0.463412	Ras-related protein Rab-11A
K06892	0.418072	0.473202	K06892
K15397	0.418072	0.473202	3-ketoacyl-CoA synthase
K13066	0.421904	0.475797	caffeic acid 3-O-methyltransferase
K02183	0.42571	0.476611	calmodulin
K14317	0.42571	0.476611	nuclear pore complex protein Nup214
K14488	0.429486	0.479102	SAUR family protein
K08472	0.433249	0.479835	mlo protein
K14486	0.433249	0.479835	auxin response factor
K09419	0.448032	0.492675	heat shock transcription factor, other eukaryote
K11000	0.448032	0.492675	callose synthase
K15095	0.455278	0.498868	(+)-neomenthol dehydrogenase
K05681	0.462429	0.503136	ATP-binding cassette, subfamily G (WHITE), member 2
K10406	0.462429	0.503136	kinesin family member C2/C3
K16219	0.476452	0.516575	protein N-terminal methyltransferase
K03676	0.479901	0.518494	glutaredoxin 3
K01381	0.483326	0.520376	saccharopepsin
K12471	0.48673	0.52222	epsin
K03327	0.496555	0.530919	multidrug resistance protein, MATE family
K08235	0.50012	0.532887	xyloglucan:xyloglucosyl transferase
K14491	0.519555	0.551693	two-component response regulator ARR-B family
K01728	0.535174	0.566331	pectate lyase
K00679	0.541279	0.570837	phospholipid:diacylglycerol acyltransferase
K13415	0.550286	0.578362	protein brassinosteroid insensitive 1
K03452	0.564908	0.591717	magnesium/proton exchanger
K08819	0.579056	0.604487	cyclin-dependent kinase 12/13
K18443	0.584585	0.608205
K04368	0.587323	0.609003	mitogen-activated protein kinase kinase 1
K16222	0.623812	0.644675	Dof zinc finger protein DOF5.5
K13412	0.643198	0.658107	calcium-dependent protein kinase
K13420	0.640831	0.658107	LRR receptor-like serine/threonine-protein kinase FLS2
K19891	0.643198	0.658107
K01051	0.666774	0.679977	pectinesterase
K01623	0.722513	0.734397	fructose-bisphosphate aldolase, class I
K01188	0.764834	0.774864	beta-glucosidase
K09286	0.776748	0.784363	EREBP-like factor
K06911	0.800712	0.805928	K06911
K17964	0.90824	0.911189	leucine-rich PPR motif-containing protein, mitochondrial
K07466	0.965237	0.965237	replication factor A1

## Sheet: Supplementary Table 8
Dataset S8 Details of 136 Brassica napus accessions showing genetic variation for the angle of the pod to pedicel (APP) and the angle of the pod to raceme (APR).
Number	Accession name	Area	Ecotype	APP	APR
1	28	Hubei (China)	Semi-winter OSR	72.5859	163.08
2	R6	Hubei (China)	Semi-winter OSR	85.114	158.64
3	1019B	Hubei (China)	Semi-winter OSR	82.2177	154.267
4	R9	Hubei (China)	Semi-winter OSR	89.6326	160.29
5	1055B	Hubei (China)	Semi-winter OSR	77.0687	146.055
6	Chuan2121	Hubei (China)	Semi-winter OSR	79.7952	170.89
7	6098B	Hubei (China)	Semi-winter OSR	86.925	156.5
8	HPR1	Hubei (China)	Semi-winter OSR	76.9594	161.557
9	Zayou66	Hubei (China)	Semi-winter OSR	86.0466	159.903
10	K219	Hubei (China)	Semi-winter OSR	82.85	148.467
11	8089	Hubei (China)	Semi-winter OSR	76.0657	165.703
12	Shan2C	Shanxi (China)	Winter	82.9733	157.283
13	8908B	Hubei (China)	Semi-winter OSR	84.043	159.163
14	Zhongshuang2	Hubei (China)	Semi-winter OSR	80.3187	166.953
15	Shan2B	Shanxi (China)	Winter	83.361	148.323
17	R1	Hubei (China)	Semi-winter OSR	83.5425	162.4
18	R11	Hubei (China)	Semi-winter OSR	86.2783	145.703
19	R2	Hubei (China)	Semi-winter OSR	75.6992	173.433
20	Zhongshuang11	Hubei (China)	Semi-winter OSR	77.7719	158.25
21	Nilla	European	Winter	84.5899	167.72
22	OG3186	Hubei (China)	Semi-winter OSR	91.195	160.887
23	Cibrabra	European	Winter	90.9856	162.187
24	OG3237	Hubei (China)	Semi-winter OSR	88.544	171.607
25	Apomix	European	Winter	77.5087	150.02
26	OG3151	Hubei (China)	Semi-winter OSR	86.3275	166.553
27	OG2097	Hubei (China)	Semi-winter OSR	70.6513	158.843
28	OG3156	Hubei (China)	Semi-winter OSR	85.6513	166.91
29	OG2086	Hubei (China)	Semi-winter OSR	72.0684	155.73
30	OG3174	Hubei (China)	Semi-winter OSR	78.5867	158.873
31	OG2118	Hubei (China)	Semi-winter OSR	88.1923	163.437
32	OG3183	Hubei (China)	Semi-winter OSR	74.6089	157.44
33	OG3229	Hubei (China)	Semi-winter OSR	78.6935	NA
35	OG3187	Hubei (China)	Semi-winter OSR	89.3067	162.997
37	OG3190	Hubei (China)	Semi-winter OSR	88.5203	171.43
39	OG3191	Hubei (China)	Semi-winter OSR	81.1227	169.75
41	Zheyou50	Zhejiang (China)	Semi-winter OSR	89.6016	166.13
42	HM42	Zhejiang (China)	Semi-winter OSR	87.4302	156.94
43	Huashuang5	Hubei (China)	Semi-winter OSR	84.3647	152.49
44	Huyou17	Shanghai (China)	Semi-winter OSR	83.3183	174.763
45	L233	Chongqing (China)	Semi-winter OSR	78.6953	165.273
46	Rivette	Australia	Semi-winter OSR	61.574	169.613
47	RR001	Australia	Semi-winter OSR	84.062	169.457
48	0331-1	Hubei (China)	Semi-winter OSR	87.048	162.28
49	Zheyou21	Zhejiang (China)	Semi-winter OSR	71.862	163.69
50	Zhongshuang4	Hubei (China)	Semi-winter OSR	75.5043	156.507
51	Zheshuang6	Zhejiang (China)	Semi-winter OSR	86.5583	166.81
52	Zhongshuang10	Hubei (China)	Semi-winter OSR	89.1223	154.923
53	Zheyou28	Zhejiang (China)	Semi-winter OSR	85.8342	171.27
54	Zheshuang72	Zhejiang (China)	Semi-winter OSR	86.2853	158.353
55	Westar	Canada	Spring	87.1109	170.507
56	Zheshuang8	Zhejiang (China)	Semi-winter OSR	78.5735	157.975
57	BLN3344	Australia	Spring	85.7318	159.66
58	BLN3346	Australia	Spring	84.8967	153.987
59	BLN3350	Australia	Spring	85.612	168.467
60	BLN3352	Australia	Spring	85.8064	176.097
61	RT006	Australia	Spring	77.354	157.71
62	RT108	Australia	Spring	83.761	162.8
63	RT123	Australia	Spring	88.9133	165.517
64	FC03	Australia	Spring	77.8307	167.68
65	Huyou21	Shanghai (China)	Semi-winter OSR	86.4676	168.88
67	YangJ6711	Jiangsu (China)	Semi-winter OSR	89.5255	170.67
69	HX0352	Hubei (China)	Semi-winter OSR	72.5961	163.093
70	BLN3342	Australia	Spring	86.4303	156.657
71	Zhen2609	Jiangsu (China)	Semi-winter OSR	84.1271	168.373
72	Zhen3736	Hubei (China)	Semi-winter OSR	82.3887	151.573
73	Ningyou16	Jiangsu (China)	Semi-winter OSR	82.8245	167.123
74	Zhongyou821	Hubei (China)	Semi-winter OSR	80.1732	161.41
75	Ningyou18	Jiangsu (China)	Semi-winter OSR	86.9453	159.013
76	Fan168	Hubei (China)	Semi-winter OSR	89.004	160.043
77	Zhenyou5	Jiangsu (China)	Semi-winter OSR	87.5072	154.357
78	Fan189	Hubei (China)	Semi-winter OSR	76.1438	155.813
79	Yangyou4	Jiangsu (China)	Semi-winter OSR	89.027	157.913
80	J110	Hubei (China)	Semi-winter OSR	84.6516	159.457
81	Yangyou6	Jiangsu (China)	Semi-winter OSR	86.951	158.957
82	J474	Hubei (China)	Semi-winter OSR	85.9902	156.48
83	Huyou15	Shanghai (China)	Semi-winter OSR	90.1777	152.583
84	Zhongshuang7	Hubei (China)	Semi-winter OSR	83.8827	167.37
85	Huyou16	Shanghai (China)	Semi-winter OSR	83.872	171.303
86	Zhongshuang9	Hubei (China)	Semi-winter OSR	80.978	174.44
87	Huyou19	Shanghai (China)	Semi-winter OSR	90.1923	166.427
88	Zheyou18	Zhejiang (China)	Semi-winter OSR	85.0017	166.29
89	P10	Chongqing (China)	Spring	83.18	177.087
90	901	Hubei (China)	Semi-winter OSR	75.3994	168.12
91	P96	Chongqing (China)	Spring	90.6201	164.46
92	Huashuang3	Hubei (China)	Semi-winter OSR	73.4557	152.393
93	P130	Chongqing (China)	Spring	82.0997	154.873
94	Huashuang4	Hubei (China)	Semi-winter OSR	90.9553	154.303
95	F403	Chongqing (China)	Semi-winter OSR	71.4688	169.693
96	F406	Chongqing (China)	Semi-winter OSR	80.6717	171.217
97	RR013	Australia	Semi-winter OSR	73.7973	169.577
98	F421	Chongqing (China)	Semi-winter OSR	73.2738	166.41
99	Trigold	Australia	Semi-winter OSR	82.6943	163.253
100	F426	Chongqing (China)	Semi-winter OSR	83.6407	157.21
101	RR005	Australia	Semi-winter OSR	75.681	149.603
102	F428	Chongqing (China)	Semi-winter OSR	87.4177	168.357
103	AV-SAPPHIRE	Australia	Semi-winter OSR	89.0597	178.75
104	F437	Chongqing (China)	Semi-winter OSR	82.181	163.853
105	AG-outback	Australia	Semi-winter OSR	82.9267	163.21
106	F459	Chongqing (China)	Semi-winter OSR	68.2914	169.373
107	Purler	Australia	Semi-winter OSR	76.1597	168.167
108	L239	Chongqing (China)	Semi-winter OSR	85.3382	172.063
109	RR002	Australia	Semi-winter OSR	80.5287	163.087
110	L238	Chongqing (China)	Semi-winter OSR	77.1175	167.36
111	GSL2	India	Semi-winter OSR	74.0216	160.763
112	L230	Chongqing (China)	Semi-winter OSR	78.7048	160.037
113	Monty	Australia	Semi-winter OSR	85.2127	173.83
114	L229	Chongqing (China)	Semi-winter OSR	89.9203	159.76
115	TQ055-02W2	Australia	Semi-winter OSR	72.6539	165.89
116	L228	Chongqing (China)	Semi-winter OSR	77.522	160.117
117	Skipton	Australia	Semi-winter OSR	84.225	NA
118	BST7-02M2	Australia	Semi-winter OSR	85.9587	156.89
119	0594-1	Hubei (China)	Semi-winter OSR	72.0241	158.893
120	0789-3	Hubei (China)	Semi-winter OSR	70.0567	163.677
121	2772193	Hubei (China)	Semi-winter OSR	84.8089	152.26
122	0802-1	Hubei (China)	Semi-winter OSR	83.8373	162.057
123	2776848	Hubei (China)	Semi-winter OSR	81.1516	152.737
124	0832-1	Hubei (China)	Semi-winter OSR	91.675	157.487
125	2797029	Hubei (China)	Semi-winter OSR	78.5913	159.75
126	303577	Hubei (China)	Semi-winter OSR	77.5037	160.057
127	9559-30	Hubei (China)	Semi-winter OSR	83.6993	165.1
128	2445726	Hubei (China)	Semi-winter OSR	76.9653	156.35
129	2923858	Hubei (China)	Semi-winter OSR	86.3642	159.203
130	2446821	Hubei (China)	Semi-winter OSR	70.3027	165.86
131	2924133	Hubei (China)	Semi-winter OSR	84.6654	159.405
132	2599067	Hubei (China)	Semi-winter OSR	76.9937	161.677
133	Wanyou12	Anhui (China)	Semi-winter OSR	77.438	160.303
134	2601379	Hubei (China)	Semi-winter OSR	81.979	158.08
135	Wanyou20	Anhui (China)	Semi-winter OSR	80.8624	NA
136	2675828	Hubei (China)	Semi-winter OSR	79.583	166.413
137	Zheshuang3	Zhejiang (China)	Semi-winter OSR	86.8494	162.763
138	2677350	Hubei (China)	Semi-winter OSR	78.16	172.64
139	Zheshuang758	Zhejiang (China)	Semi-winter OSR	87.5808	171.977
140	2734208	Hubei (China)	Semi-winter OSR	75.1893	165.887
141	NY 7	Jiangsu (China)	Semi-winter OSR	88.6816	167.887
142	2734969	Hubei (China)	Semi-winter OSR	80.2857	158.427
143	Matador	European	Semi-winter OSR	87.6557	165.943
